# Supplementary material for: Spatial Variations in Dengue Transmission in Schools in Thailand
Source: PLoS One. 2016 Sep 26;11(9):e0161895. doi: 10.1371/journal.pone.0161895 (PMC5036884; doi:10.1371/journal.pone.0161895)
Supplement: S1 Appendix — (XLSX) [file pone.0161895.s001.xlsx]

## Sheet: 1Participant_seroconversion0-1
School	Grade	Class	id_participant	Sex	Seroconversion status
S01	P1	A01P11	A01P1106	F	1
S01	P1	A01P11	A01P1107	F	1
S01	P1	A01P11	A01P1102	M	0
S01	P1	A01P11	A01P1116	F	0
S01	P1	A01P11	A01P1113	F	0
S01	P1	A01P11	A01P1110	F	0
S01	P1	A01P11	A01P1101	M	0
S01	P1	A01P11	A01P1121	M	0
S01	P1	A01P11	A01P1105	M	0
S01	P1	A01P11	A01P1118	F	0
S01	P1	A01P11	A01P1117	F	0
S01	P1	A01P11	A01P1119	F	0
S01	P1	A01P11	A01P1108	F	0
S01	P1	A01P11	A01P1109	F	0
S01	P1	A01P11	A01P1112	F	0
S01	P1	A01P11	A01P1114	F	0
S01	P1	A01P11	A01P1120	M	0
S01	P1	A01P11	A01P1111	F	0
S01	P1	A01P11	A01P1103	M	0
S01	P1	A01P11	A01P1104	M	0
S01	P1	A01P11	A01P1122	F	0
S01	P1	A01P11	A01P1115	F	0
S01	P2	A01P21	A01P2106	M	0
S01	P2	A01P21	A01P2112	M	0
S01	P2	A01P21	A01P2108	M	0
S01	P2	A01P21	A01P2114	F	0
S01	P2	A01P21	A01P2104	M	0
S01	P2	A01P21	A01P2110	F	0
S01	P2	A01P21	A01P2116	M	0
S01	P2	A01P21	A01P2101	M	0
S01	P2	A01P21	A01P2109	F	0
S01	P2	A01P21	A01P2111	F	0
S01	P2	A01P21	A01P2107	M	0
S01	P2	A01P21	A01P2102	M	0
S01	P2	A01P21	A01P2113	F	0
S01	P2	A01P21	A01P2105	M	0
S01	P2	A01P21	A01P2123	M	0
S01	P2	A01P21	A01P2115	M	0
S01	P2	A01P22	A01P2223	M	0
S01	P2	A01P22	A01P2206	F	0
S01	P2	A01P22	A01P2211	M	0
S01	P2	A01P22	A01P2205	M	0
S01	P2	A01P22	A01P2210	M	0
S01	P2	A01P22	A01P2202	M	0
S01	P2	A01P22	A01P2220	F	0
S01	P2	A01P22	A01P2215	F	0
S01	P2	A01P22	A01P2213	M	0
S01	P2	A01P22	A01P2217	M	0
S01	P2	A01P22	A01P2207	F	0
S01	P2	A01P22	A01P2219	M	0
S01	P2	A01P22	A01P2212	M	0
S01	P3	A01P31	A01P3101	M	0
S01	P3	A01P31	A01P3105	M	0
S01	P3	A01P31	A01P3109	F	0
S01	P3	A01P31	A01P3110	F	0
S01	P3	A01P31	A01P3113	F	0
S01	P3	A01P31	A01P3102	M	0
S01	P3	A01P31	A01P3104	M	0
S01	P3	A01P31	A01P3106	M	0
S01	P3	A01P31	A01P3107	M	0
S01	P3	A01P31	A01P3108	M	0
S01	P3	A01P31	A01P3111	F	0
S01	P3	A01P31	A01P3114	F	0
S01	P3	A01P31	A01P3115	M	0
S01	P3	A01P31	A01P3116	F	0
S01	P3	A01P31	A01P3118	F	0
S01	P3	A01P31	A01P3117	M	0
S01	P3	A01P31	A01P3103	M	0
S01	P3	A01P31	A01P3112	F	0
S01	P3	A01P31	A01P3119	M	0
S01	P3	A01P32	A01P3211	M	1
S01	P3	A01P32	A01P3217	F	1
S01	P3	A01P32	A01P3204	M	0
S01	P3	A01P32	A01P3214	F	0
S01	P3	A01P32	A01P3202	M	0
S01	P3	A01P32	A01P3203	M	0
S01	P3	A01P32	A01P3209	M	0
S01	P3	A01P32	A01P3215	F	0
S01	P3	A01P32	A01P3218	F	0
S01	P3	A01P32	A01P3219	F	0
S01	P3	A01P32	A01P3221	F	0
S01	P3	A01P32	A01P3222	F	0
S01	P3	A01P32	A01P3206	M	0
S01	P3	A01P32	A01P3207	M	0
S01	P4	A01P41	A01P4128	M	1
S01	P4	A01P41	A01P4101	F	0
S01	P4	A01P41	A01P4104	F	0
S01	P4	A01P41	A01P4106	M	0
S01	P4	A01P41	A01P4110	F	0
S01	P4	A01P41	A01P4111	F	0
S01	P4	A01P41	A01P4112	F	0
S01	P4	A01P41	A01P4113	M	0
S01	P4	A01P41	A01P4116	M	0
S01	P4	A01P41	A01P4118	F	0
S01	P4	A01P41	A01P4119	F	0
S01	P4	A01P41	A01P4120	M	0
S01	P4	A01P41	A01P4121	M	0
S01	P4	A01P41	A01P4123	M	0
S01	P4	A01P41	A01P4125	M	0
S01	P4	A01P41	A01P4130	M	0
S01	P4	A01P41	A01P4131	F	0
S01	P4	A01P41	A01P4134	M	0
S01	P4	A01P41	A01P4124	F	0
S01	P4	A01P41	A01P4135	M	0
S01	P4	A01P41	A01P4102	M	0
S01	P4	A01P41	A01P4103	F	0
S01	P4	A01P41	A01P4107	F	0
S01	P4	A01P41	A01P4108	M	0
S01	P4	A01P41	A01P4109	M	0
S01	P4	A01P41	A01P4115	F	0
S01	P4	A01P41	A01P4117	M	0
S01	P4	A01P41	A01P4122	F	0
S01	P4	A01P41	A01P4129	M	0
S01	P4	A01P41	A01P4105	F	0
S01	P4	A01P41	A01P4114	M	0
S01	P4	A01P41	A01P4126	M	0
S01	P4	A01P41	A01P4127	F	0
S01	P4	A01P41	A01P4132	M	0
S01	P5	A01P51	A01P5108	M	1
S01	P5	A01P51	A01P5109	M	1
S01	P5	A01P51	A01P5117	F	1
S01	P5	A01P51	A01P5111	F	0
S01	P5	A01P51	A01P5112	F	0
S01	P5	A01P51	A01P5119	M	0
S01	P5	A01P51	A01P5124	M	0
S01	P5	A01P51	A01P5125	M	0
S01	P5	A01P51	A01P5129	F	0
S01	P5	A01P51	A01P5107	M	0
S01	P5	A01P51	A01P5120	M	0
S01	P5	A01P51	A01P5102	M	0
S01	P5	A01P51	A01P5104	M	0
S01	P5	A01P51	A01P5105	M	0
S01	P5	A01P51	A01P5106	M	0
S01	P5	A01P51	A01P5110	F	0
S01	P5	A01P51	A01P5113	F	0
S01	P5	A01P51	A01P5114	F	0
S01	P5	A01P51	A01P5115	F	0
S01	P5	A01P51	A01P5116	F	0
S01	P5	A01P51	A01P5118	F	0
S01	P5	A01P51	A01P5121	M	0
S01	P5	A01P51	A01P5122	M	0
S01	P5	A01P51	A01P5123	F	0
S01	P5	A01P51	A01P5128	M	0
S01	P5	A01P51	A01P5130	F	0
S01	P5	A01P51	A01P5101	F	0
S01	P5	A01P51	A01P5103	M	0
S01	P5	A01P51	A01P5126	M	0
S01	P5	A01P51	A01P5127	M	0
S01	P6	A01P61	A01P6111	F	0
S01	P6	A01P61	A01P6112	F	0
S01	P6	A01P61	A01P6102	M	0
S01	P6	A01P61	A01P6103	M	0
S01	P6	A01P61	A01P6105	M	0
S01	P6	A01P61	A01P6113	F	0
S01	P6	A01P61	A01P6114	F	0
S01	P6	A01P61	A01P6116	F	0
S01	P6	A01P61	A01P6118	M	0
S01	P6	A01P61	A01P6101	M	0
S01	P6	A01P61	A01P6104	M	0
S01	P6	A01P61	A01P6106	M	0
S01	P6	A01P61	A01P6107	M	0
S01	P6	A01P61	A01P6109	M	0
S01	P6	A01P61	A01P6117	F	0
S01	P6	A01P61	A01P6120	M	0
S01	P6	A01P61	A01P6108	M	0
S01	P6	A01P61	A01P6110	F	0
S01	P6	A01P61	A01P6115	F	0
S02	P2	A02P21	A02P2101	M	0
S02	P2	A02P21	A02P2103	F	0
S02	P2	A02P21	A02P2105	F	0
S02	P2	A02P21	A02P2102	F	0
S02	P2	A02P21	A02P2104	M	0
S02	P3	A02P31	A02P3105	M	0
S02	P3	A02P31	A02P3106	M	0
S02	P3	A02P31	A02P3101	F	0
S02	P3	A02P31	A02P3102	F	0
S02	P3	A02P31	A02P3104	M	0
S02	P3	A02P31	A02P3103	M	0
S02	P4	A02P41	A02P4102	M	0
S02	P4	A02P41	A02P4103	M	0
S02	P4	A02P41	A02P4104	M	0
S02	P4	A02P41	A02P4106	F	0
S02	P4	A02P41	A02P4108	F	0
S02	P4	A02P41	A02P4105	F	0
S02	P4	A02P41	A02P4107	M	0
S02	P5	A02P51	A02P5102	F	0
S02	P5	A02P51	A02P5105	M	0
S02	P5	A02P51	A02P5104	M	0
S02	P5	A02P51	A02P5103	F	0
S02	P5	A02P51	A02P5101	F	0
S02	P5	A02P51	A02P5106	M	0
S02	P6	A02P61	A02P6101	F	0
S02	P6	A02P61	A02P6103	F	0
S03	M1	A03M11	A03M1101	M	1
S03	M1	A03M11	A03M1103	M	1
S03	M1	A03M11	A03M1110	M	0
S03	M1	A03M11	A03M1111	M	0
S03	M1	A03M11	A03M1113	M	0
S03	M1	A03M11	A03M1114	M	0
S03	M1	A03M11	A03M1118	F	0
S03	M1	A03M11	A03M1119	F	0
S03	M1	A03M11	A03M1124	F	0
S03	M1	A03M11	A03M1106	M	0
S03	M1	A03M11	A03M1122	F	0
S03	M1	A03M11	A03M1107	M	0
S03	M1	A03M11	A03M1108	M	0
S03	M1	A03M11	A03M1109	M	0
S03	M1	A03M11	A03M1121	F	0
S03	M1	A03M11	A03M1123	F	0
S03	M1	A03M11	A03M1125	F	0
S03	M1	A03M11	A03M1115	F	0
S03	M1	A03M11	A03M1116	F	0
S03	M1	A03M11	A03M1112	M	0
S03	M1	A03M11	A03M1117	F	0
S03	M1	A03M11	A03M1102	M	0
S03	M2	A03M21	A03M2117	F	1
S03	M2	A03M21	A03M2106	M	1
S03	M2	A03M21	A03M2101	M	1
S03	M2	A03M21	A03M2103	M	1
S03	M2	A03M21	A03M2109	M	1
S03	M2	A03M21	A03M2122	F	1
S03	M2	A03M21	A03M2111	M	0
S03	M2	A03M21	A03M2115	F	0
S03	M2	A03M21	A03M2116	F	0
S03	M2	A03M21	A03M2102	M	0
S03	M2	A03M21	A03M2105	M	0
S03	M2	A03M21	A03M2108	M	0
S03	M2	A03M21	A03M2110	M	0
S03	M2	A03M21	A03M2113	F	0
S03	M2	A03M21	A03M2114	F	0
S03	M2	A03M21	A03M2119	F	0
S03	M2	A03M21	A03M2120	F	0
S03	M2	A03M21	A03M2123	F	0
S03	M2	A03M21	A03M2125	F	0
S03	M2	A03M21	A03M2126	F	0
S03	M2	A03M21	A03M2127	F	0
S03	M2	A03M21	A03M2107	M	0
S03	M2	A03M21	A03M2112	M	0
S03	M3	A03M31	A03M3109	M	0
S03	M3	A03M31	A03M3114	F	1
S03	M3	A03M31	A03M3105	M	1
S03	M3	A03M31	A03M3101	M	0
S03	M3	A03M31	A03M3103	M	0
S03	M3	A03M31	A03M3106	M	0
S03	M3	A03M31	A03M3107	M	0
S03	M3	A03M31	A03M3122	F	0
S03	M3	A03M31	A03M3120	F	0
S03	M3	A03M31	A03M3104	M	0
S03	M3	A03M31	A03M3110	M	0
S03	M3	A03M31	A03M3111	M	0
S03	M3	A03M31	A03M3113	F	0
S03	M3	A03M31	A03M3115	F	0
S03	M3	A03M31	A03M3116	F	0
S03	M3	A03M31	A03M3117	F	0
S03	M3	A03M31	A03M3118	F	0
S03	M3	A03M31	A03M3119	F	0
S03	M3	A03M31	A03M3123	F	0
S03	M3	A03M31	A03M3121	F	0
S03	M3	A03M31	A03M3102	M	0
S03	M3	A03M31	A03M3108	M	0
S03	P1	A03P11	A03P1110	M	1
S03	P1	A03P11	A03P1105	M	0
S03	P1	A03P11	A03P1119	F	0
S03	P1	A03P11	A03P1107	M	0
S03	P1	A03P11	A03P1121	F	0
S03	P1	A03P11	A03P1116	F	0
S03	P2	A03P21	A03P2131	M	0
S03	P2	A03P21	A03P2124	F	0
S03	P2	A03P21	A03P2102	M	0
S03	P2	A03P21	A03P2101	M	0
S03	P2	A03P21	A03P2111	M	0
S03	P2	A03P21	A03P2120	F	0
S03	P2	A03P21	A03P2130	F	0
S03	P2	A03P21	A03P2123	F	0
S03	P2	A03P21	A03P2127	F	0
S03	P2	A03P21	A03P2126	F	0
S03	P2	A03P21	A03P2106	M	0
S03	P2	A03P21	A03P2121	F	0
S03	P2	A03P21	A03P2119	F	0
S03	P2	A03P21	A03P2104	M	0
S03	P2	A03P21	A03P2112	M	0
S03	P3	A03P31	A03P3119	F	0
S03	P3	A03P31	A03P3120	F	0
S03	P3	A03P31	A03P3118	F	0
S03	P3	A03P31	A03P3116	F	0
S03	P3	A03P31	A03P3112	M	0
S03	P3	A03P31	A03P3102	M	0
S03	P3	A03P31	A03P3105	M	0
S03	P3	A03P31	A03P3106	M	0
S03	P3	A03P31	A03P3121	F	0
S03	P3	A03P31	A03P3123	F	0
S03	P3	A03P31	A03P3103	M	0
S03	P3	A03P31	A03P3122	F	0
S03	P3	A03P31	A03P3104	M	0
S03	P4	A03P41	A03P4114	F	1
S03	P4	A03P41	A03P4109	M	0
S03	P4	A03P41	A03P4116	F	0
S03	P4	A03P41	A03P4124	F	0
S03	P4	A03P41	A03P4129	F	0
S03	P4	A03P41	A03P4103	M	0
S03	P4	A03P41	A03P4107	M	0
S03	P4	A03P41	A03P4112	M	0
S03	P4	A03P41	A03P4113	F	0
S03	P4	A03P41	A03P4120	F	0
S03	P4	A03P41	A03P4123	F	0
S03	P4	A03P41	A03P4131	F	0
S03	P4	A03P41	A03P4126	F	0
S03	P4	A03P41	A03P4117	F	0
S03	P4	A03P41	A03P4130	F	0
S03	P5	A03P51	A03P5113	F	1
S03	P5	A03P51	A03P5104	M	0
S03	P5	A03P51	A03P5116	F	0
S03	P5	A03P51	A03P5102	M	0
S03	P5	A03P51	A03P5106	M	0
S03	P5	A03P51	A03P5109	F	0
S03	P5	A03P51	A03P5111	F	0
S03	P5	A03P51	A03P5115	F	0
S03	P5	A03P51	A03P5117	F	0
S03	P5	A03P51	A03P5118	F	0
S03	P5	A03P51	A03P5119	F	0
S03	P5	A03P51	A03P5121	F	0
S03	P5	A03P51	A03P5112	F	0
S03	P5	A03P51	A03P5114	F	0
S03	P6	A03P61	A03P6101	M	1
S03	P6	A03P61	A03P6105	M	1
S03	P6	A03P61	A03P6103	M	0
S03	P6	A03P61	A03P6120	F	0
S03	P6	A03P61	A03P6117	F	0
S03	P6	A03P61	A03P6104	M	0
S03	P6	A03P61	A03P6107	M	0
S03	P6	A03P61	A03P6110	M	0
S03	P6	A03P61	A03P6111	M	0
S03	P6	A03P61	A03P6112	M	0
S03	P6	A03P61	A03P6114	F	0
S03	P6	A03P61	A03P6116	F	0
S03	P6	A03P61	A03P6118	F	0
S03	P6	A03P61	A03P6121	F	0
S03	P6	A03P61	A03P6122	F	0
S03	P6	A03P61	A03P6123	F	0
S03	P6	A03P61	A03P6124	M	0
S03	P6	A03P61	A03P6125	F	0
S03	P6	A03P61	A03P6108	M	0
S03	P6	A03P61	A03P6109	M	0
S03	P6	A03P61	A03P6115	F	0
S03	P6	A03P61	A03P6119	F	0
S04	M1	A04M11	A04M1119	F	0
S04	M1	A04M11	A04M1107	M	0
S04	M1	A04M11	A04M1106	M	0
S04	M1	A04M11	A04M1108	M	0
S04	M1	A04M11	A04M1127	F	0
S04	M1	A04M11	A04M1110	M	0
S04	M1	A04M11	A04M1116	M	0
S04	M1	A04M11	A04M1104	M	0
S04	M1	A04M11	A04M1101	M	0
S04	M1	A04M11	A04M1125	F	0
S04	M1	A04M11	A04M1105	M	0
S04	M1	A04M11	A04M1121	F	0
S04	M1	A04M11	A04M1122	F	0
S04	M1	A04M11	A04M1109	M	0
S04	M1	A04M11	A04M1112	M	0
S04	M1	A04M11	A04M1115	M	0
S04	M1	A04M11	A04M1114	M	0
S04	M1	A04M11	A04M1123	F	0
S04	M1	A04M11	A04M1103	M	0
S04	M1	A04M11	A04M1118	F	0
S04	M1	A04M11	A04M1126	F	0
S04	M1	A04M11	A04M1120	F	0
S04	M1	A04M11	A04M1111	M	0
S04	M1	A04M11	A04M1113	M	0
S04	M1	A04M11	A04M1124	F	0
S04	M1	A04M11	A04M1102	M	0
S04	M1	A04M11	A04M1117	F	0
S04	M2	A04M21	A04M2123	F	0
S04	M2	A04M21	A04M2113	M	0
S04	M2	A04M21	A04M2101	M	0
S04	M2	A04M21	A04M2103	M	0
S04	M2	A04M21	A04M2111	M	0
S04	M2	A04M21	A04M2109	M	0
S04	M2	A04M21	A04M2132	F	0
S04	M2	A04M21	A04M2117	M	0
S04	M2	A04M21	A04M2119	F	0
S04	M2	A04M21	A04M2110	M	0
S04	M2	A04M21	A04M2105	M	0
S04	M2	A04M21	A04M2115	M	0
S04	M2	A04M21	A04M2127	M	0
S04	M2	A04M21	A04M2126	F	0
S04	M2	A04M21	A04M2125	F	0
S04	M2	A04M21	A04M2124	F	0
S04	M2	A04M21	A04M2122	F	0
S04	M2	A04M21	A04M2116	M	0
S04	M2	A04M21	A04M2104	M	0
S04	M2	A04M21	A04M2138	M	0
S04	M2	A04M21	A04M2135	M	0
S04	M2	A04M21	A04M2133	M	0
S04	M2	A04M21	A04M2102	M	0
S04	M2	A04M21	A04M2139	F	0
S04	M2	A04M21	A04M2107	M	0
S04	M2	A04M21	A04M2131	F	0
S04	M2	A04M21	A04M2106	M	0
S04	M2	A04M21	A04M2114	M	0
S04	M2	A04M21	A04M2128	F	0
S04	M2	A04M21	A04M2118	M	0
S04	M2	A04M21	A04M2136	F	0
S04	M2	A04M21	A04M2112	M	0
S04	M2	A04M21	A04M2120	F	0
S04	M2	A04M21	A04M2129	M	0
S04	M2	A04M21	A04M2134	M	0
S04	M3	A04M31	A04M3127	M	1
S04	M3	A04M31	A04M3121	F	1
S04	M3	A04M31	A04M3132	M	1
S04	M3	A04M31	A04M3120	F	1
S04	M3	A04M31	A04M3129	F	0
S04	M3	A04M31	A04M3101	M	0
S04	M3	A04M31	A04M3130	M	0
S04	M3	A04M31	A04M3111	M	0
S04	M3	A04M31	A04M3124	F	0
S04	M3	A04M31	A04M3116	F	0
S04	M3	A04M31	A04M3126	F	0
S04	M3	A04M31	A04M3122	F	0
S04	M3	A04M31	A04M3123	F	0
S04	M3	A04M31	A04M3136	F	0
S04	M3	A04M31	A04M3103	M	0
S04	M3	A04M31	A04M3113	M	0
S04	M3	A04M31	A04M3108	F	0
S04	M3	A04M31	A04M3104	F	0
S04	M3	A04M31	A04M3138	F	0
S04	M3	A04M31	A04M3106	F	0
S04	M3	A04M31	A04M3125	M	0
S04	M3	A04M31	A04M3128	M	0
S04	M3	A04M31	A04M3137	F	0
S04	M3	A04M31	A04M3135	M	0
S04	M3	A04M31	A04M3118	F	0
S04	M3	A04M31	A04M3109	F	0
S04	M3	A04M31	A04M3107	F	0
S04	M3	A04M31	A04M3105	F	0
S04	M3	A04M31	A04M3134	M	0
S04	M3	A04M31	A04M3131	M	0
S04	M3	A04M31	A04M3102	M	0
S04	M3	A04M31	A04M3112	M	0
S04	M3	A04M31	A04M3110	M	0
S04	M3	A04M31	A04M3114	M	0
S04	M3	A04M31	A04M3119	F	0
S04	M3	A04M31	A04M3133	M	0
S04	P1	A04P11	A04P1103	M	0
S04	P1	A04P11	A04P1104	M	0
S04	P1	A04P11	A04P1105	M	0
S04	P1	A04P11	A04P1110	M	0
S04	P1	A04P11	A04P1112	M	0
S04	P1	A04P11	A04P1114	M	0
S04	P1	A04P11	A04P1115	M	0
S04	P1	A04P11	A04P1120	M	0
S04	P1	A04P11	A04P1122	M	0
S04	P1	A04P11	A04P1124	M	0
S04	P1	A04P11	A04P1127	M	0
S04	P1	A04P11	A04P1134	F	0
S04	P1	A04P11	A04P1136	F	0
S04	P1	A04P11	A04P1139	F	0
S04	P1	A04P11	A04P1141	F	0
S04	P1	A04P11	A04P1142	F	0
S04	P1	A04P11	A04P1108	M	0
S04	P1	A04P11	A04P1128	M	0
S04	P1	A04P11	A04P1129	F	0
S04	P1	A04P11	A04P1121	M	0
S04	P1	A04P11	A04P1131	F	0
S04	P1	A04P11	A04P1132	F	0
S04	P1	A04P11	A04P1137	F	0
S04	P2	A04P21	A04P2102	M	0
S04	P2	A04P21	A04P2108	M	0
S04	P2	A04P21	A04P2112	M	0
S04	P2	A04P21	A04P2113	M	0
S04	P2	A04P21	A04P2115	F	0
S04	P2	A04P21	A04P2120	F	0
S04	P2	A04P21	A04P2124	F	0
S04	P2	A04P21	A04P2126	F	0
S04	P2	A04P21	A04P2128	F	0
S04	P2	A04P21	A04P2103	M	0
S04	P2	A04P21	A04P2107	M	0
S04	P2	A04P21	A04P2110	M	0
S04	P2	A04P21	A04P2111	M	0
S04	P2	A04P21	A04P2114	F	0
S04	P2	A04P21	A04P2118	F	0
S04	P2	A04P21	A04P2122	F	0
S04	P2	A04P21	A04P2123	F	0
S04	P2	A04P21	A04P2130	F	0
S04	P2	A04P21	A04P2131	F	0
S04	P2	A04P21	A04P2105	M	0
S04	P2	A04P21	A04P2119	F	0
S04	P2	A04P21	A04P2125	F	0
S04	P3	A04P31	A04P3130	F	1
S04	P3	A04P31	A04P3102	M	0
S04	P3	A04P31	A04P3103	M	0
S04	P3	A04P31	A04P3107	M	0
S04	P3	A04P31	A04P3112	M	0
S04	P3	A04P31	A04P3118	M	0
S04	P3	A04P31	A04P3120	M	0
S04	P3	A04P31	A04P3133	F	0
S04	P3	A04P31	A04P3137	F	0
S04	P3	A04P31	A04P3138	F	0
S04	P3	A04P31	A04P3139	F	0
S04	P3	A04P31	A04P3140	F	0
S04	P3	A04P31	A04P3141	F	0
S04	P3	A04P31	A04P3142	F	0
S04	P3	A04P31	A04P3126	F	0
S04	P3	A04P31	A04P3110	M	0
S04	P3	A04P31	A04P3121	M	0
S04	P3	A04P31	A04P3136	F	0
S04	P3	A04P31	A04P3131	F	0
S04	P3	A04P31	A04P3105	M	0
S04	P3	A04P31	A04P3108	M	0
S04	P3	A04P31	A04P3117	M	0
S04	P3	A04P31	A04P3132	F	0
S04	P3	A04P31	A04P3124	M	0
S04	P3	A04P31	A04P3135	F	0
S04	P3	A04P31	A04P3144	F	0
S04	P3	A04P31	A04P3116	M	0
S04	P3	A04P31	A04P3119	M	0
S04	P3	A04P31	A04P3115	M	0
S04	P3	A04P31	A04P3127	F	0
S04	P3	A04P31	A04P3134	F	0
S04	P4	A04P41	A04P4105	M	0
S04	P4	A04P41	A04P4102	M	0
S04	P4	A04P41	A04P4106	M	0
S04	P4	A04P41	A04P4108	F	0
S04	P4	A04P41	A04P4112	F	0
S04	P4	A04P41	A04P4114	F	0
S04	P4	A04P41	A04P4119	F	0
S04	P4	A04P41	A04P4120	F	0
S04	P4	A04P41	A04P4121	F	0
S04	P4	A04P41	A04P4123	F	0
S04	P4	A04P41	A04P4127	M	0
S04	P4	A04P41	A04P4107	F	0
S04	P4	A04P41	A04P4110	M	0
S04	P4	A04P41	A04P4109	F	0
S04	P4	A04P41	A04P4113	F	0
S04	P4	A04P41	A04P4116	F	0
S04	P4	A04P41	A04P4117	F	0
S04	P4	A04P41	A04P4118	M	0
S04	P4	A04P41	A04P4122	M	0
S04	P4	A04P41	A04P4125	F	0
S04	P4	A04P41	A04P4101	M	0
S04	P4	A04P41	A04P4111	M	0
S04	P4	A04P41	A04P4115	F	0
S04	P4	A04P41	A04P4103	F	0
S04	P5	A04P51	A04P5105	M	0
S04	P5	A04P51	A04P5109	M	0
S04	P5	A04P51	A04P5119	F	0
S04	P5	A04P51	A04P5107	M	0
S04	P5	A04P51	A04P5116	F	0
S04	P5	A04P51	A04P5124	M	0
S04	P5	A04P51	A04P5108	M	0
S04	P5	A04P51	A04P5111	F	0
S04	P5	A04P51	A04P5102	M	0
S04	P5	A04P51	A04P5103	M	0
S04	P5	A04P51	A04P5126	M	0
S04	P5	A04P51	A04P5106	M	0
S04	P5	A04P51	A04P5123	M	0
S04	P5	A04P51	A04P5114	F	0
S04	P5	A04P51	A04P5101	M	0
S04	P5	A04P51	A04P5128	M	0
S04	P5	A04P51	A04P5140	F	0
S04	P5	A04P51	A04P5125	F	0
S04	P5	A04P51	A04P5120	F	0
S04	P5	A04P51	A04P5110	M	0
S04	P5	A04P51	A04P5122	M	0
S04	P5	A04P51	A04P5121	M	0
S04	P5	A04P51	A04P5115	F	0
S04	P5	A04P51	A04P5112	F	0
S04	P5	A04P51	A04P5118	F	0
S04	P5	A04P51	A04P5113	F	0
S04	P5	A04P51	A04P5137	F	0
S04	P6	A04P61	A04P6107	M	0
S04	P6	A04P61	A04P6123	M	0
S04	P6	A04P61	A04P6115	F	0
S04	P6	A04P61	A04P6104	M	0
S04	P6	A04P61	A04P6128	F	0
S04	P6	A04P61	A04P6136	F	0
S04	P6	A04P61	A04P6122	M	0
S04	P6	A04P61	A04P6120	M	0
S04	P6	A04P61	A04P6118	M	0
S04	P6	A04P61	A04P6133	M	0
S04	P6	A04P61	A04P6110	F	0
S04	P6	A04P61	A04P6108	F	0
S04	P6	A04P61	A04P6106	M	0
S04	P6	A04P61	A04P6127	F	0
S04	P6	A04P61	A04P6103	F	0
S04	P6	A04P61	A04P6134	M	0
S04	P6	A04P61	A04P6131	F	0
S04	P6	A04P61	A04P6129	F	0
S04	P6	A04P61	A04P6124	M	0
S04	P6	A04P61	A04P6121	M	0
S04	P6	A04P61	A04P6125	F	0
S04	P6	A04P61	A04P6137	M	0
S04	P6	A04P61	A04P6111	F	0
S04	P6	A04P61	A04P6109	F	0
S04	P6	A04P61	A04P6113	F	0
S04	P6	A04P61	A04P6101	F	0
S04	P6	A04P61	A04P6130	F	0
S04	P6	A04P61	A04P6117	M	0
S04	P6	A04P61	A04P6119	M	0
S04	P6	A04P61	A04P6138	M	0
S04	P6	A04P61	A04P6105	M	0
S04	P6	A04P61	A04P6102	M	0
S04	P6	A04P61	A04P6135	F	0
S04	P6	A04P61	A04P6132	F	0
S04	P6	A04P61	A04P6116	F	0
S04	P6	A04P61	A04P6114	F	0
S04	P6	A04P61	A04P6126	F	0
S05	P1	A05P11	A05P1104	M	0
S05	P1	A05P11	A05P1102	M	0
S05	P2	A05P21	A05P2106	F	0
S05	P2	A05P21	A05P2108	F	0
S05	P2	A05P21	A05P2103	M	0
S05	P3	A05P31	A05P3106	F	0
S05	P3	A05P31	A05P3107	F	0
S05	P3	A05P31	A05P3104	M	0
S05	P4	A05P41	A05P4103	M	0
S05	P4	A05P41	A05P4104	F	0
S05	P5	A05P51	A05P5104	F	0
S05	P5	A05P51	A05P5106	F	0
S05	P5	A05P51	A05P5108	F	0
S05	P6	A05P61	A05P6106	F	0
S05	P6	A05P61	A05P6104	F	0
S06	P1	A06P11	A06P1136	F	0
S06	P1	A06P11	A06P1116	M	0
S06	P1	A06P11	A06P1118	F	0
S06	P1	A06P11	A06P1126	F	0
S06	P1	A06P11	A06P1127	F	0
S06	P1	A06P11	A06P1130	F	0
S06	P1	A06P11	A06P1132	F	0
S06	P1	A06P11	A06P1135	F	0
S06	P1	A06P11	A06P1122	F	0
S06	P1	A06P11	A06P1104	M	0
S06	P1	A06P11	A06P1120	F	0
S06	P2	A06P21	A06P2103	M	0
S06	P2	A06P21	A06P2104	M	0
S06	P2	A06P21	A06P2105	M	0
S06	P2	A06P21	A06P2106	M	0
S06	P2	A06P21	A06P2110	M	0
S06	P2	A06P21	A06P2111	M	0
S06	P2	A06P21	A06P2130	F	0
S06	P2	A06P21	A06P2144	F	0
S06	P2	A06P21	A06P2146	M	0
S06	P2	A06P21	A06P2102	M	0
S06	P2	A06P21	A06P2113	M	0
S06	P2	A06P21	A06P2114	M	0
S06	P2	A06P21	A06P2117	M	0
S06	P2	A06P21	A06P2119	M	0
S06	P2	A06P21	A06P2122	M	0
S06	P2	A06P21	A06P2138	F	0
S06	P2	A06P21	A06P2145	F	0
S06	P2	A06P21	A06P2121	M	0
S06	P2	A06P21	A06P2127	F	0
S06	P2	A06P21	A06P2129	F	0
S06	P2	A06P21	A06P2133	F	0
S06	P2	A06P21	A06P2140	F	0
S06	P3	A06P31	A06P3101	M	0
S06	P3	A06P31	A06P3106	M	0
S06	P3	A06P31	A06P3107	M	0
S06	P3	A06P31	A06P3109	M	0
S06	P3	A06P31	A06P3110	M	0
S06	P3	A06P31	A06P3124	F	0
S06	P3	A06P31	A06P3103	M	0
S06	P3	A06P31	A06P3112	M	0
S06	P3	A06P31	A06P3113	M	0
S06	P3	A06P31	A06P3115	M	0
S06	P3	A06P31	A06P3116	M	0
S06	P3	A06P31	A06P3117	F	0
S06	P3	A06P31	A06P3119	F	0
S06	P3	A06P31	A06P3123	F	0
S06	P3	A06P31	A06P3126	F	0
S06	P3	A06P31	A06P3127	F	0
S06	P3	A06P31	A06P3128	F	0
S06	P4	A06P41	A06P4116	M	0
S06	P4	A06P41	A06P4103	M	0
S06	P4	A06P41	A06P4105	M	0
S06	P4	A06P41	A06P4107	M	0
S06	P4	A06P41	A06P4114	M	0
S06	P4	A06P41	A06P4122	F	0
S06	P4	A06P41	A06P4123	F	0
S06	P4	A06P41	A06P4125	F	0
S06	P4	A06P41	A06P4126	F	0
S06	P4	A06P41	A06P4127	F	0
S06	P4	A06P41	A06P4102	M	0
S06	P4	A06P41	A06P4112	M	0
S06	P4	A06P41	A06P4118	F	0
S06	P5	A06P51	A06P5105	M	0
S06	P5	A06P51	A06P5107	M	0
S06	P5	A06P51	A06P5109	M	0
S06	P5	A06P51	A06P5111	M	0
S06	P5	A06P51	A06P5115	M	0
S06	P5	A06P51	A06P5116	F	0
S06	P5	A06P51	A06P5117	F	0
S06	P5	A06P51	A06P5123	F	0
S06	P5	A06P51	A06P5127	F	0
S06	P5	A06P51	A06P5128	F	0
S06	P5	A06P51	A06P5101	M	0
S06	P5	A06P51	A06P5102	M	0
S06	P5	A06P51	A06P5103	M	0
S06	P5	A06P51	A06P5104	M	0
S06	P5	A06P51	A06P5106	M	0
S06	P5	A06P51	A06P5108	M	0
S06	P5	A06P51	A06P5110	M	0
S06	P5	A06P51	A06P5112	M	0
S06	P5	A06P51	A06P5113	M	0
S06	P5	A06P51	A06P5114	M	0
S06	P5	A06P51	A06P5118	F	0
S06	P5	A06P51	A06P5119	F	0
S06	P5	A06P51	A06P5120	F	0
S06	P5	A06P51	A06P5121	F	0
S06	P5	A06P51	A06P5122	F	0
S06	P5	A06P51	A06P5124	F	0
S06	P5	A06P51	A06P5125	F	0
S06	P5	A06P51	A06P5126	F	0
S06	P6	A06P61	A06P6103	M	0
S06	P6	A06P61	A06P6105	M	0
S06	P6	A06P61	A06P6106	M	0
S06	P6	A06P61	A06P6112	F	0
S06	P6	A06P61	A06P6104	M	0
S06	P6	A06P61	A06P6102	M	0
S06	P6	A06P61	A06P6107	M	0
S06	P6	A06P61	A06P6108	F	0
S06	P6	A06P61	A06P6109	F	0
S06	P6	A06P61	A06P6110	F	0
S06	P6	A06P61	A06P6115	F	0
S06	P6	A06P61	A06P6117	F	0
S06	P6	A06P61	A06P6118	F	0
S06	P6	A06P61	A06P6119	F	0
S06	P6	A06P61	A06P6120	F	0
S06	P6	A06P61	A06P6121	F	0
S06	P6	A06P61	A06P6111	F	0
S06	P6	A06P61	A06P6113	F	0
S06	P6	A06P61	A06P6122	F	0
S07	P1	A07P11	A07P1106	M	0
S07	P1	A07P11	A07P1107	M	0
S07	P1	A07P11	A07P1118	F	0
S07	P1	A07P11	A07P1119	F	0
S07	P1	A07P11	A07P1101	M	0
S07	P1	A07P11	A07P1102	M	0
S07	P1	A07P11	A07P1105	M	0
S07	P1	A07P11	A07P1114	F	0
S07	P2	A07P21	A07P2105	M	0
S07	P2	A07P21	A07P2109	M	0
S07	P2	A07P21	A07P2115	M	0
S07	P2	A07P21	A07P2122	F	0
S07	P2	A07P21	A07P2117	M	0
S07	P2	A07P21	A07P2104	M	0
S07	P2	A07P21	A07P2108	M	0
S07	P2	A07P21	A07P2110	M	0
S07	P2	A07P21	A07P2111	M	0
S07	P2	A07P21	A07P2112	M	0
S07	P2	A07P21	A07P2120	F	0
S07	P2	A07P21	A07P2124	F	0
S07	P2	A07P21	A07P2101	M	0
S07	P2	A07P21	A07P2106	M	0
S07	P3	A07P31	A07P3107	M	0
S07	P3	A07P31	A07P3110	M	0
S07	P3	A07P31	A07P3117	F	0
S07	P3	A07P31	A07P3102	M	0
S07	P4	A07P41	A07P4118	F	1
S07	P4	A07P41	A07P4102	M	0
S07	P4	A07P41	A07P4105	M	0
S07	P4	A07P41	A07P4107	M	0
S07	P4	A07P41	A07P4110	M	0
S07	P4	A07P41	A07P4111	M	0
S07	P4	A07P41	A07P4109	M	0
S07	P4	A07P41	A07P4113	F	0
S07	P4	A07P41	A07P4114	F	0
S07	P4	A07P41	A07P4117	F	0
S07	P4	A07P41	A07P4119	F	0
S07	P4	A07P41	A07P4121	F	0
S07	P4	A07P41	A07P4116	F	0
S07	P4	A07P41	A07P4122	F	0
S07	P5	A07P51	A07P5119	F	1
S07	P5	A07P51	A07P5106	M	1
S07	P5	A07P51	A07P5101	M	0
S07	P5	A07P51	A07P5105	M	0
S07	P5	A07P51	A07P5108	M	0
S07	P5	A07P51	A07P5109	M	0
S07	P5	A07P51	A07P5123	F	0
S07	P5	A07P51	A07P5128	M	0
S07	P5	A07P51	A07P5120	F	0
S07	P5	A07P51	A07P5121	F	0
S07	P5	A07P51	A07P5122	F	0
S07	P5	A07P51	A07P5125	F	0
S07	P5	A07P51	A07P5107	M	0
S07	P6	A07P61	A07P6119	F	1
S07	P6	A07P61	A07P6107	M	1
S07	P6	A07P61	A07P6108	M	1
S07	P6	A07P61	A07P6109	M	0
S07	P6	A07P61	A07P6118	F	0
S07	P6	A07P61	A07P6121	F	0
S07	P6	A07P61	A07P6103	M	0
S07	P6	A07P61	A07P6101	M	0
S07	P6	A07P61	A07P6102	M	0
S07	P6	A07P61	A07P6104	M	0
S07	P6	A07P61	A07P6110	M	0
S07	P6	A07P61	A07P6113	F	0
S07	P6	A07P61	A07P6120	F	0
S07	P6	A07P61	A07P6105	M	0
S07	P6	A07P61	A07P6126	F	0
S08	M1	A08M11	A08M1111	F	1
S08	M1	A08M11	A08M1106	M	0
S08	M1	A08M11	A08M1115	F	0
S08	M1	A08M11	A08M1102	M	0
S08	M1	A08M11	A08M1104	M	0
S08	M1	A08M11	A08M1105	M	0
S08	M1	A08M11	A08M1109	M	0
S08	M1	A08M11	A08M1110	F	0
S08	M1	A08M11	A08M1112	F	0
S08	M1	A08M11	A08M1114	F	0
S08	M1	A08M11	A08M1116	F	0
S08	M1	A08M11	A08M1101	M	0
S08	M1	A08M11	A08M1108	M	0
S08	M1	A08M11	A08M1113	F	0
S08	M1	A08M12	A08M1203	M	0
S08	M1	A08M12	A08M1214	F	0
S08	M1	A08M12	A08M1201	M	0
S08	M1	A08M12	A08M1202	M	0
S08	M1	A08M12	A08M1204	M	0
S08	M1	A08M12	A08M1205	M	0
S08	M1	A08M12	A08M1206	M	0
S08	M1	A08M12	A08M1208	F	0
S08	M1	A08M12	A08M1209	F	0
S08	M1	A08M12	A08M1210	F	0
S08	M1	A08M12	A08M1211	F	0
S08	M1	A08M12	A08M1212	F	0
S08	M1	A08M12	A08M1215	F	0
S08	M1	A08M12	A08M1216	F	0
S08	M1	A08M12	A08M1207	M	0
S08	M1	A08M12	A08M1213	F	0
S08	M2	A08M21	A08M2109	M	0
S08	M2	A08M21	A08M2116	F	0
S08	M2	A08M21	A08M2119	F	0
S08	M2	A08M21	A08M2108	M	0
S08	M2	A08M21	A08M2120	F	0
S08	M2	A08M21	A08M2101	M	0
S08	M2	A08M21	A08M2104	M	0
S08	M2	A08M21	A08M2106	M	0
S08	M2	A08M21	A08M2114	F	0
S08	M2	A08M21	A08M2115	F	0
S08	M2	A08M21	A08M2117	F	0
S08	M2	A08M21	A08M2118	F	0
S08	M2	A08M21	A08M2121	F	0
S08	M2	A08M21	A08M2122	F	0
S08	M2	A08M21	A08M2102	M	0
S08	M2	A08M21	A08M2105	M	0
S08	M2	A08M21	A08M2107	M	0
S08	M2	A08M21	A08M2110	M	0
S08	M2	A08M21	A08M2112	M	0
S08	M2	A08M22	A08M2208	M	0
S08	M2	A08M22	A08M2215	F	0
S08	M2	A08M22	A08M2202	M	0
S08	M2	A08M22	A08M2203	M	0
S08	M2	A08M22	A08M2204	M	0
S08	M2	A08M22	A08M2205	M	0
S08	M2	A08M22	A08M2206	M	0
S08	M2	A08M22	A08M2209	M	0
S08	M2	A08M22	A08M2213	M	0
S08	M2	A08M22	A08M2217	F	0
S08	M2	A08M22	A08M2218	F	0
S08	M2	A08M22	A08M2219	F	0
S08	M2	A08M22	A08M2220	F	0
S08	M2	A08M22	A08M2221	F	0
S08	M2	A08M22	A08M2207	M	0
S08	M2	A08M22	A08M2210	M	0
S08	M2	A08M22	A08M2212	M	0
S08	M2	A08M22	A08M2214	F	0
S08	M2	A08M22	A08M2216	F	0
S08	M3	A08M31	A08M3113	M	1
S08	M3	A08M31	A08M3101	M	0
S08	M3	A08M31	A08M3106	M	0
S08	M3	A08M31	A08M3122	F	0
S08	M3	A08M31	A08M3103	M	0
S08	M3	A08M31	A08M3104	M	0
S08	M3	A08M31	A08M3107	M	0
S08	M3	A08M31	A08M3111	M	0
S08	M3	A08M31	A08M3115	F	0
S08	M3	A08M31	A08M3116	F	0
S08	M3	A08M31	A08M3117	F	0
S08	M3	A08M31	A08M3118	F	0
S08	M3	A08M31	A08M3119	F	0
S08	M3	A08M31	A08M3120	F	0
S08	M3	A08M31	A08M3121	F	0
S08	M3	A08M31	A08M3124	F	0
S08	M3	A08M31	A08M3125	F	0
S08	M3	A08M31	A08M3102	M	0
S08	M3	A08M31	A08M3108	M	0
S08	M3	A08M32	A08M3201	M	0
S08	M3	A08M32	A08M3205	M	0
S08	M3	A08M32	A08M3211	F	0
S08	M3	A08M32	A08M3213	F	0
S08	M3	A08M32	A08M3215	F	0
S08	M3	A08M32	A08M3221	F	0
S08	M3	A08M32	A08M3210	M	0
S08	M3	A08M32	A08M3220	F	0
S08	M3	A08M32	A08M3202	M	0
S08	M3	A08M32	A08M3203	M	0
S08	M3	A08M32	A08M3207	M	0
S08	M3	A08M32	A08M3208	M	0
S08	M3	A08M32	A08M3212	F	0
S08	M3	A08M32	A08M3216	F	0
S08	M3	A08M32	A08M3217	F	0
S08	M3	A08M32	A08M3219	F	0
S08	M3	A08M32	A08M3209	M	0
S08	P1	A08P11	A08P1120	F	1
S08	P1	A08P11	A08P1107	M	0
S08	P1	A08P11	A08P1108	M	0
S08	P1	A08P11	A08P1112	M	0
S08	P1	A08P11	A08P1121	F	0
S08	P1	A08P11	A08P1123	F	0
S08	P1	A08P11	A08P1124	M	0
S08	P1	A08P11	A08P1101	M	0
S08	P1	A08P11	A08P1102	M	0
S08	P1	A08P11	A08P1104	M	0
S08	P1	A08P11	A08P1105	M	0
S08	P1	A08P11	A08P1106	M	0
S08	P1	A08P11	A08P1110	M	0
S08	P1	A08P11	A08P1111	M	0
S08	P1	A08P11	A08P1113	F	0
S08	P1	A08P11	A08P1114	F	0
S08	P1	A08P11	A08P1115	F	0
S08	P1	A08P11	A08P1116	F	0
S08	P1	A08P11	A08P1117	F	0
S08	P1	A08P11	A08P1118	F	0
S08	P1	A08P11	A08P1103	M	0
S08	P1	A08P11	A08P1122	F	0
S08	P1	A08P11	A08P1125	F	0
S08	P1	A08P11	A08P1119	F	0
S08	P1	A08P12	A08P1221	F	1
S08	P1	A08P12	A08P1206	M	0
S08	P1	A08P12	A08P1213	M	0
S08	P1	A08P12	A08P1220	F	0
S08	P1	A08P12	A08P1205	M	0
S08	P1	A08P12	A08P1207	M	0
S08	P1	A08P12	A08P1209	M	0
S08	P1	A08P12	A08P1217	F	0
S08	P1	A08P12	A08P1201	M	0
S08	P1	A08P12	A08P1214	F	0
S08	P1	A08P12	A08P1215	F	0
S08	P2	A08P21	A08P2111	F	1
S08	P2	A08P21	A08P2101	M	0
S08	P2	A08P21	A08P2103	M	0
S08	P2	A08P21	A08P2104	M	0
S08	P2	A08P21	A08P2105	M	0
S08	P2	A08P21	A08P2110	F	0
S08	P2	A08P21	A08P2114	F	0
S08	P2	A08P21	A08P2115	F	0
S08	P2	A08P21	A08P2116	F	0
S08	P2	A08P21	A08P2117	F	0
S08	P2	A08P21	A08P2120	F	0
S08	P2	A08P21	A08P2107	M	0
S08	P2	A08P21	A08P2121	F	0
S08	P2	A08P21	A08P2106	M	0
S08	P2	A08P21	A08P2112	F	0
S08	P2	A08P21	A08P2113	F	0
S08	P2	A08P21	A08P2108	M	0
S08	P2	A08P21	A08P2109	M	0
S08	P2	A08P21	A08P2102	M	0
S08	P2	A08P21	A08P2119	F	0
S08	P2	A08P22	A08P2201	M	0
S08	P2	A08P22	A08P2202	M	0
S08	P2	A08P22	A08P2205	M	0
S08	P2	A08P22	A08P2208	M	0
S08	P2	A08P22	A08P2209	M	0
S08	P2	A08P22	A08P2210	M	0
S08	P2	A08P22	A08P2211	F	0
S08	P2	A08P22	A08P2217	F	0
S08	P2	A08P22	A08P2219	F	0
S08	P2	A08P22	A08P2203	M	0
S08	P2	A08P22	A08P2206	M	0
S08	P2	A08P22	A08P2207	M	0
S08	P2	A08P22	A08P2213	F	0
S08	P2	A08P22	A08P2214	F	0
S08	P2	A08P22	A08P2216	F	0
S08	P2	A08P22	A08P2218	F	0
S08	P2	A08P22	A08P2204	M	0
S08	P3	A08P31	A08P3104	M	0
S08	P3	A08P31	A08P3106	M	0
S08	P3	A08P31	A08P3107	M	0
S08	P3	A08P31	A08P3101	M	0
S08	P3	A08P31	A08P3105	M	0
S08	P3	A08P31	A08P3108	M	0
S08	P3	A08P31	A08P3110	M	0
S08	P3	A08P31	A08P3111	M	0
S08	P3	A08P31	A08P3112	M	0
S08	P3	A08P31	A08P3113	M	0
S08	P3	A08P31	A08P3115	F	0
S08	P3	A08P31	A08P3117	F	0
S08	P3	A08P31	A08P3119	F	0
S08	P3	A08P31	A08P3120	F	0
S08	P3	A08P31	A08P3121	M	0
S08	P3	A08P31	A08P3109	M	0
S08	P3	A08P31	A08P3116	F	0
S08	P3	A08P31	A08P3122	M	0
S08	P3	A08P32	A08P3219	F	0
S08	P3	A08P32	A08P3217	F	0
S08	P3	A08P32	A08P3207	M	0
S08	P3	A08P32	A08P3201	M	0
S08	P3	A08P32	A08P3202	M	0
S08	P3	A08P32	A08P3204	M	0
S08	P3	A08P32	A08P3205	M	0
S08	P3	A08P32	A08P3206	M	0
S08	P3	A08P32	A08P3210	M	0
S08	P3	A08P32	A08P3212	M	0
S08	P3	A08P32	A08P3215	F	0
S08	P3	A08P32	A08P3221	F	0
S08	P3	A08P32	A08P3222	F	0
S08	P3	A08P32	A08P3211	M	0
S08	P3	A08P32	A08P3214	F	0
S08	P3	A08P32	A08P3216	F	0
S08	P3	A08P32	A08P3220	F	0
S08	P3	A08P32	A08P3218	F	0
S08	P4	A08P41	A08P4103	M	1
S08	P4	A08P41	A08P4106	M	0
S08	P4	A08P41	A08P4108	M	0
S08	P4	A08P41	A08P4101	M	0
S08	P4	A08P41	A08P4102	M	0
S08	P4	A08P41	A08P4110	M	0
S08	P4	A08P41	A08P4111	M	0
S08	P4	A08P41	A08P4112	F	0
S08	P4	A08P41	A08P4113	F	0
S08	P4	A08P41	A08P4115	F	0
S08	P4	A08P41	A08P4116	F	0
S08	P4	A08P41	A08P4117	F	0
S08	P4	A08P41	A08P4119	F	0
S08	P4	A08P41	A08P4120	F	0
S08	P4	A08P41	A08P4121	F	0
S08	P4	A08P41	A08P4123	F	0
S08	P4	A08P41	A08P4104	M	0
S08	P4	A08P41	A08P4105	M	0
S08	P4	A08P41	A08P4109	M	0
S08	P4	A08P41	A08P4114	F	0
S08	P4	A08P42	A08P4204	M	1
S08	P4	A08P42	A08P4210	M	1
S08	P4	A08P42	A08P4217	F	1
S08	P4	A08P42	A08P4201	M	0
S08	P4	A08P42	A08P4205	M	0
S08	P4	A08P42	A08P4206	M	0
S08	P4	A08P42	A08P4207	M	0
S08	P4	A08P42	A08P4209	M	0
S08	P4	A08P42	A08P4211	M	0
S08	P4	A08P42	A08P4212	M	0
S08	P4	A08P42	A08P4214	F	0
S08	P4	A08P42	A08P4215	F	0
S08	P4	A08P42	A08P4202	M	0
S08	P4	A08P42	A08P4203	M	1
S08	P4	A08P42	A08P4218	F	0
S08	P4	A08P42	A08P4219	F	0
S08	P4	A08P42	A08P4220	F	0
S08	P4	A08P42	A08P4221	F	0
S08	P4	A08P42	A08P4222	F	0
S08	P4	A08P42	A08P4223	F	0
S08	P4	A08P42	A08P4208	M	0
S08	P4	A08P42	A08P4216	F	0
S08	P5	A08P51	A08P5122	F	0
S08	P5	A08P51	A08P5124	F	1
S08	P5	A08P51	A08P5128	F	0
S08	P5	A08P51	A08P5104	M	0
S08	P5	A08P51	A08P5105	M	0
S08	P5	A08P51	A08P5106	M	0
S08	P5	A08P51	A08P5108	M	0
S08	P5	A08P51	A08P5112	M	0
S08	P5	A08P51	A08P5115	F	0
S08	P5	A08P51	A08P5116	F	0
S08	P5	A08P51	A08P5119	F	0
S08	P5	A08P51	A08P5120	F	0
S08	P5	A08P51	A08P5121	F	0
S08	P5	A08P51	A08P5123	F	0
S08	P5	A08P51	A08P5126	F	0
S08	P5	A08P51	A08P5127	F	0
S08	P5	A08P51	A08P5129	F	0
S08	P5	A08P51	A08P5131	M	0
S08	P5	A08P51	A08P5110	M	0
S08	P5	A08P51	A08P5101	M	0
S08	P5	A08P51	A08P5102	M	0
S08	P5	A08P51	A08P5107	M	0
S08	P5	A08P51	A08P5109	M	0
S08	P5	A08P51	A08P5113	M	0
S08	P5	A08P51	A08P5117	F	0
S08	P5	A08P51	A08P5125	F	0
S08	P5	A08P52	A08P5205	M	0
S08	P5	A08P52	A08P5232	F	0
S08	P5	A08P52	A08P5202	M	0
S08	P5	A08P52	A08P5203	M	0
S08	P5	A08P52	A08P5204	M	0
S08	P5	A08P52	A08P5207	M	0
S08	P5	A08P52	A08P5214	F	0
S08	P5	A08P52	A08P5215	F	0
S08	P5	A08P52	A08P5221	F	0
S08	P5	A08P52	A08P5222	F	0
S08	P5	A08P52	A08P5223	F	0
S08	P5	A08P52	A08P5224	F	0
S08	P5	A08P52	A08P5225	F	0
S08	P5	A08P52	A08P5227	F	0
S08	P5	A08P52	A08P5229	F	0
S08	P5	A08P52	A08P5218	F	0
S08	P5	A08P52	A08P5201	M	0
S08	P5	A08P52	A08P5216	F	0
S08	P5	A08P52	A08P5217	F	0
S08	P5	A08P52	A08P5230	F	0
S08	P5	A08P52	A08P5231	F	0
S08	P6	A08P61	A08P6103	M	0
S08	P6	A08P61	A08P6101	M	0
S08	P6	A08P61	A08P6102	M	0
S08	P6	A08P61	A08P6108	M	0
S08	P6	A08P61	A08P6109	M	0
S08	P6	A08P61	A08P6123	M	0
S08	P6	A08P61	A08P6105	M	0
S08	P6	A08P61	A08P6106	M	0
S08	P6	A08P61	A08P6110	M	0
S08	P6	A08P61	A08P6111	F	0
S08	P6	A08P61	A08P6112	F	0
S08	P6	A08P61	A08P6113	F	0
S08	P6	A08P61	A08P6114	F	0
S08	P6	A08P61	A08P6115	F	0
S08	P6	A08P61	A08P6116	F	0
S08	P6	A08P61	A08P6117	F	0
S08	P6	A08P61	A08P6118	F	0
S08	P6	A08P61	A08P6119	F	0
S08	P6	A08P61	A08P6120	F	0
S08	P6	A08P61	A08P6122	F	0
S08	P6	A08P61	A08P6104	M	0
S08	P6	A08P61	A08P6107	M	0
S08	P6	A08P61	A08P6121	F	0
S08	P6	A08P62	A08P6202	M	0
S08	P6	A08P62	A08P6206	M	0
S08	P6	A08P62	A08P6207	M	0
S08	P6	A08P62	A08P6208	M	0
S08	P6	A08P62	A08P6211	M	0
S08	P6	A08P62	A08P6215	F	0
S08	P6	A08P62	A08P6216	F	0
S08	P6	A08P62	A08P6221	F	0
S08	P6	A08P62	A08P6217	F	0
S08	P6	A08P62	A08P6210	M	0
S08	P6	A08P62	A08P6214	F	0
S08	P6	A08P62	A08P6220	F	0
S08	P6	A08P62	A08P6201	M	0
S08	P6	A08P62	A08P6203	M	0
S08	P6	A08P62	A08P6204	M	0
S08	P6	A08P62	A08P6205	M	0
S08	P6	A08P62	A08P6212	F	0
S08	P6	A08P62	A08P6213	F	0
S08	P6	A08P62	A08P6218	F	0
S08	P6	A08P62	A08P6219	F	0
S08	P6	A08P62	A08P6222	F	0
S08	P6	A08P62	A08P6223	F	0
S09	M1	A09M11	A09M1116	F	0
S09	M1	A09M11	A09M1108	M	0
S09	M1	A09M11	A09M1103	M	0
S09	M1	A09M11	A09M1104	M	0
S09	M1	A09M11	A09M1105	M	0
S09	M1	A09M11	A09M1107	M	0
S09	M1	A09M11	A09M1110	M	0
S09	M1	A09M11	A09M1114	M	0
S09	M1	A09M11	A09M1117	F	0
S09	M1	A09M11	A09M1119	F	0
S09	M1	A09M11	A09M1120	F	0
S09	M1	A09M11	A09M1121	F	0
S09	M1	A09M11	A09M1123	F	0
S09	M1	A09M11	A09M1124	F	0
S09	M1	A09M11	A09M1125	F	0
S09	M1	A09M11	A09M1126	F	0
S09	M1	A09M11	A09M1127	F	0
S09	M1	A09M11	A09M1131	F	0
S09	M1	A09M11	A09M1106	M	0
S09	M1	A09M11	A09M1118	F	0
S09	M1	A09M11	A09M1122	F	0
S09	M2	A09M21	A09M2122	F	1
S09	M2	A09M21	A09M2111	M	0
S09	M2	A09M21	A09M2118	F	0
S09	M2	A09M21	A09M2110	M	0
S09	M2	A09M21	A09M2101	M	0
S09	M2	A09M21	A09M2102	M	0
S09	M2	A09M21	A09M2103	M	0
S09	M2	A09M21	A09M2104	M	0
S09	M2	A09M21	A09M2105	M	0
S09	M2	A09M21	A09M2107	M	0
S09	M2	A09M21	A09M2108	M	0
S09	M2	A09M21	A09M2109	M	0
S09	M2	A09M21	A09M2112	F	0
S09	M2	A09M21	A09M2114	F	0
S09	M2	A09M21	A09M2116	F	0
S09	M2	A09M21	A09M2120	F	0
S09	M2	A09M21	A09M2123	F	0
S09	M2	A09M21	A09M2124	F	0
S09	M2	A09M21	A09M2113	F	0
S09	M2	A09M21	A09M2106	M	0
S09	M2	A09M21	A09M2117	F	0
S09	M3	A09M31	A09M3131	F	0
S09	M3	A09M31	A09M3104	M	1
S09	M3	A09M31	A09M3107	M	0
S09	M3	A09M31	A09M3113	F	0
S09	M3	A09M31	A09M3114	F	0
S09	M3	A09M31	A09M3124	F	0
S09	M3	A09M31	A09M3125	F	0
S09	M3	A09M31	A09M3127	M	0
S09	M3	A09M31	A09M3132	M	0
S09	M3	A09M31	A09M3102	F	0
S09	M3	A09M31	A09M3103	F	0
S09	M3	A09M31	A09M3106	M	0
S09	M3	A09M31	A09M3108	M	0
S09	M3	A09M31	A09M3109	F	0
S09	M3	A09M31	A09M3110	F	0
S09	M3	A09M31	A09M3111	F	0
S09	M3	A09M31	A09M3115	F	0
S09	M3	A09M31	A09M3116	F	0
S09	M3	A09M31	A09M3117	F	0
S09	M3	A09M31	A09M3118	F	0
S09	M3	A09M31	A09M3119	M	0
S09	M3	A09M31	A09M3120	M	0
S09	M3	A09M31	A09M3121	M	0
S09	M3	A09M31	A09M3122	F	0
S09	M3	A09M31	A09M3126	F	0
S09	M3	A09M31	A09M3129	F	0
S09	M3	A09M31	A09M3130	F	0
S09	M3	A09M31	A09M3133	F	0
S09	M3	A09M31	A09M3134	M	0
S09	M3	A09M31	A09M3135	M	0
S09	P1	A09P11	A09P1116	F	1
S09	P1	A09P11	A09P1107	M	0
S09	P1	A09P11	A09P1117	F	0
S09	P1	A09P11	A09P1129	M	0
S09	P1	A09P11	A09P1101	M	0
S09	P1	A09P11	A09P1104	M	0
S09	P1	A09P11	A09P1105	M	0
S09	P1	A09P11	A09P1106	M	0
S09	P1	A09P11	A09P1108	M	0
S09	P1	A09P11	A09P1112	M	0
S09	P1	A09P11	A09P1113	M	0
S09	P1	A09P11	A09P1118	F	0
S09	P1	A09P11	A09P1119	F	0
S09	P1	A09P11	A09P1126	F	0
S09	P1	A09P11	A09P1128	F	0
S09	P1	A09P11	A09P1130	M	0
S09	P1	A09P11	A09P1109	M	0
S09	P1	A09P11	A09P1103	M	0
S09	P1	A09P11	A09P1110	M	0
S09	P1	A09P11	A09P1111	M	0
S09	P1	A09P11	A09P1120	F	0
S09	P1	A09P11	A09P1124	F	0
S09	P1	A09P11	A09P1131	M	0
S09	P2	A09P21	A09P2101	M	0
S09	P2	A09P21	A09P2108	M	0
S09	P2	A09P21	A09P2109	F	0
S09	P2	A09P21	A09P2117	F	0
S09	P2	A09P21	A09P2120	M	0
S09	P2	A09P21	A09P2118	M	0
S09	P2	A09P21	A09P2102	M	0
S09	P2	A09P21	A09P2104	M	0
S09	P2	A09P21	A09P2107	M	0
S09	P2	A09P21	A09P2116	F	0
S09	P2	A09P21	A09P2124	M	0
S09	P2	A09P21	A09P2119	F	0
S09	P2	A09P21	A09P2103	M	0
S09	P2	A09P21	A09P2105	M	0
S09	P2	A09P21	A09P2106	M	0
S09	P2	A09P21	A09P2110	F	0
S09	P2	A09P21	A09P2112	F	0
S09	P2	A09P21	A09P2115	F	0
S09	P2	A09P21	A09P2123	M	0
S09	P3	A09P31	A09P3109	F	1
S09	P3	A09P31	A09P3111	F	1
S09	P3	A09P31	A09P3104	M	0
S09	P3	A09P31	A09P3108	M	0
S09	P3	A09P31	A09P3112	F	0
S09	P3	A09P31	A09P3114	F	0
S09	P3	A09P31	A09P3115	F	0
S09	P3	A09P31	A09P3116	F	0
S09	P3	A09P31	A09P3120	F	0
S09	P3	A09P31	A09P3122	F	0
S09	P3	A09P31	A09P3124	M	0
S09	P3	A09P31	A09P3126	F	0
S09	P3	A09P31	A09P3125	M	0
S09	P3	A09P31	A09P3103	M	0
S09	P3	A09P31	A09P3106	M	0
S09	P3	A09P31	A09P3107	M	0
S09	P3	A09P31	A09P3110	F	0
S09	P3	A09P31	A09P3113	F	0
S09	P3	A09P31	A09P3117	F	0
S09	P3	A09P31	A09P3118	F	0
S09	P3	A09P31	A09P3119	F	0
S09	P3	A09P31	A09P3123	F	0
S09	P3	A09P31	A09P3105	M	0
S09	P3	A09P31	A09P3121	F	0
S09	P4	A09P41	A09P4122	F	1
S09	P4	A09P41	A09P4102	M	0
S09	P4	A09P41	A09P4107	M	0
S09	P4	A09P41	A09P4108	M	0
S09	P4	A09P41	A09P4109	M	0
S09	P4	A09P41	A09P4110	M	0
S09	P4	A09P41	A09P4111	M	0
S09	P4	A09P41	A09P4112	M	0
S09	P4	A09P41	A09P4113	M	0
S09	P4	A09P41	A09P4115	F	0
S09	P4	A09P41	A09P4118	F	0
S09	P4	A09P41	A09P4120	F	0
S09	P4	A09P41	A09P4121	F	0
S09	P4	A09P41	A09P4123	F	0
S09	P4	A09P41	A09P4125	F	0
S09	P4	A09P41	A09P4128	M	0
S09	P4	A09P41	A09P4131	F	0
S09	P4	A09P41	A09P4116	F	0
S09	P4	A09P41	A09P4117	F	0
S09	P4	A09P41	A09P4130	M	0
S09	P4	A09P41	A09P4106	M	0
S09	P4	A09P41	A09P4129	F	0
S09	P4	A09P41	A09P4127	F	0
S09	P4	A09P41	A09P4124	F	0
S09	P4	A09P41	A09P4104	F	0
S09	P4	A09P41	A09P4119	F	0
S09	P4	A09P41	A09P4132	F	0
S09	P5	A09P51	A09P5101	M	0
S09	P5	A09P51	A09P5104	M	0
S09	P5	A09P51	A09P5105	M	0
S09	P5	A09P51	A09P5109	M	0
S09	P5	A09P51	A09P5125	F	0
S09	P5	A09P51	A09P5126	F	0
S09	P5	A09P51	A09P5106	M	0
S09	P5	A09P51	A09P5107	M	0
S09	P5	A09P51	A09P5110	M	0
S09	P5	A09P51	A09P5111	M	0
S09	P5	A09P51	A09P5112	M	0
S09	P5	A09P51	A09P5113	M	0
S09	P5	A09P51	A09P5114	F	0
S09	P5	A09P51	A09P5115	F	0
S09	P5	A09P51	A09P5116	F	0
S09	P5	A09P51	A09P5117	F	0
S09	P5	A09P51	A09P5118	F	0
S09	P5	A09P51	A09P5119	F	0
S09	P5	A09P51	A09P5120	F	0
S09	P5	A09P51	A09P5121	F	0
S09	P5	A09P51	A09P5122	F	0
S09	P5	A09P51	A09P5124	F	0
S09	P5	A09P51	A09P5128	F	0
S09	P5	A09P51	A09P5129	M	0
S09	P5	A09P51	A09P5130	M	0
S09	P5	A09P51	A09P5131	M	0
S09	P5	A09P51	A09P5133	M	0
S09	P5	A09P51	A09P5137	F	0
S09	P5	A09P51	A09P5134	M	0
S09	P5	A09P51	A09P5138	F	0
S09	P5	A09P51	A09P5123	F	0
S09	P5	A09P51	A09P5127	F	0
S09	P5	A09P51	A09P5102	M	0
S09	P5	A09P51	A09P5139	F	0
S09	P6	A09P61	A09P6102	M	1
S09	P6	A09P61	A09P6109	M	1
S09	P6	A09P61	A09P6110	M	1
S09	P6	A09P61	A09P6115	F	0
S09	P6	A09P61	A09P6125	F	0
S09	P6	A09P61	A09P6105	M	0
S09	P6	A09P61	A09P6126	F	0
S09	P6	A09P61	A09P6101	M	0
S09	P6	A09P61	A09P6103	M	0
S09	P6	A09P61	A09P6111	M	0
S09	P6	A09P61	A09P6112	F	0
S09	P6	A09P61	A09P6113	F	0
S09	P6	A09P61	A09P6114	F	0
S09	P6	A09P61	A09P6117	F	0
S09	P6	A09P61	A09P6119	F	0
S09	P6	A09P61	A09P6120	F	0
S09	P6	A09P61	A09P6121	F	0
S09	P6	A09P61	A09P6123	M	0
S09	P6	A09P61	A09P6124	F	0
S09	P6	A09P61	A09P6128	F	0
S09	P6	A09P61	A09P6129	M	0
S09	P6	A09P61	A09P6130	M	0
S09	P6	A09P61	A09P6104	M	0
S09	P6	A09P61	A09P6107	M	0
S09	P6	A09P61	A09P6116	F	0
S10	P1	A10P11	A10P1103	M	0
S10	P1	A10P11	A10P1106	M	0
S10	P1	A10P11	A10P1109	M	0
S10	P1	A10P11	A10P1114	M	0
S10	P1	A10P11	A10P1116	M	0
S10	P1	A10P11	A10P1120	F	0
S10	P1	A10P11	A10P1126	F	0
S10	P1	A10P11	A10P1127	F	0
S10	P1	A10P11	A10P1129	F	0
S10	P1	A10P11	A10P1131	F	0
S10	P1	A10P11	A10P1101	M	0
S10	P1	A10P11	A10P1102	M	0
S10	P1	A10P11	A10P1105	M	0
S10	P1	A10P11	A10P1107	M	0
S10	P1	A10P11	A10P1113	M	0
S10	P1	A10P11	A10P1118	M	0
S10	P1	A10P11	A10P1121	F	0
S10	P1	A10P11	A10P1123	F	0
S10	P1	A10P11	A10P1125	F	0
S10	P1	A10P11	A10P1130	F	0
S10	P1	A10P11	A10P1132	F	0
S10	P1	A10P11	A10P1134	F	0
S10	P1	A10P12	A10P1205	M	0
S10	P1	A10P12	A10P1209	M	0
S10	P1	A10P12	A10P1212	M	0
S10	P1	A10P12	A10P1215	M	0
S10	P1	A10P12	A10P1216	M	0
S10	P1	A10P12	A10P1217	F	0
S10	P1	A10P12	A10P1219	F	0
S10	P1	A10P12	A10P1220	F	0
S10	P1	A10P12	A10P1222	F	0
S10	P1	A10P12	A10P1223	F	0
S10	P1	A10P12	A10P1226	F	0
S10	P1	A10P12	A10P1232	F	0
S10	P1	A10P12	A10P1213	M	0
S10	P1	A10P12	A10P1214	M	0
S10	P1	A10P12	A10P1202	M	0
S10	P1	A10P12	A10P1204	M	0
S10	P1	A10P12	A10P1207	M	0
S10	P1	A10P12	A10P1210	M	0
S10	P1	A10P12	A10P1218	F	0
S10	P1	A10P12	A10P1221	F	0
S10	P1	A10P12	A10P1224	F	0
S10	P1	A10P12	A10P1230	F	0
S10	P1	A10P12	A10P1203	M	0
S10	P1	A10P12	A10P1206	M	0
S10	P1	A10P12	A10P1208	M	0
S10	P1	A10P12	A10P1211	M	0
S10	P1	A10P12	A10P1227	F	0
S10	P1	A10P12	A10P1228	F	0
S10	P2	A10P21	A10P2101	M	0
S10	P2	A10P21	A10P2102	M	0
S10	P2	A10P21	A10P2107	M	0
S10	P2	A10P21	A10P2112	M	0
S10	P2	A10P21	A10P2113	M	0
S10	P2	A10P21	A10P2115	M	0
S10	P2	A10P21	A10P2118	F	0
S10	P2	A10P21	A10P2120	F	0
S10	P2	A10P21	A10P2121	F	0
S10	P2	A10P21	A10P2125	F	0
S10	P2	A10P21	A10P2129	F	0
S10	P2	A10P21	A10P2131	M	0
S10	P2	A10P21	A10P2127	F	0
S10	P2	A10P21	A10P2106	M	0
S10	P2	A10P21	A10P2108	M	0
S10	P2	A10P21	A10P2114	M	0
S10	P2	A10P21	A10P2116	M	0
S10	P2	A10P21	A10P2117	M	0
S10	P2	A10P21	A10P2119	F	0
S10	P2	A10P21	A10P2122	F	0
S10	P2	A10P21	A10P2126	F	0
S10	P2	A10P21	A10P2128	F	0
S10	P2	A10P21	A10P2130	F	0
S10	P2	A10P22	A10P2219	F	0
S10	P2	A10P22	A10P2206	M	1
S10	P2	A10P22	A10P2231	F	1
S10	P2	A10P22	A10P2201	M	0
S10	P2	A10P22	A10P2203	M	0
S10	P2	A10P22	A10P2209	M	0
S10	P2	A10P22	A10P2211	M	0
S10	P2	A10P22	A10P2223	F	0
S10	P2	A10P22	A10P2227	F	0
S10	P2	A10P22	A10P2228	F	0
S10	P2	A10P22	A10P2232	F	0
S10	P2	A10P22	A10P2202	M	0
S10	P2	A10P22	A10P2204	M	0
S10	P2	A10P22	A10P2205	M	0
S10	P2	A10P22	A10P2208	M	0
S10	P2	A10P22	A10P2212	M	0
S10	P2	A10P22	A10P2213	M	0
S10	P2	A10P22	A10P2215	F	0
S10	P2	A10P22	A10P2217	F	0
S10	P2	A10P22	A10P2218	F	0
S10	P2	A10P22	A10P2221	F	0
S10	P2	A10P22	A10P2222	F	0
S10	P2	A10P22	A10P2224	F	0
S10	P2	A10P22	A10P2207	M	0
S10	P2	A10P22	A10P2210	M	0
S10	P2	A10P22	A10P2226	F	0
S10	P2	A10P22	A10P2229	F	0
S10	P3	A10P31	A10P3103	M	0
S10	P3	A10P31	A10P3104	M	0
S10	P3	A10P31	A10P3106	M	0
S10	P3	A10P31	A10P3107	M	0
S10	P3	A10P31	A10P3117	F	0
S10	P3	A10P31	A10P3108	M	0
S10	P3	A10P31	A10P3111	M	0
S10	P3	A10P31	A10P3112	M	0
S10	P3	A10P31	A10P3114	M	0
S10	P3	A10P31	A10P3115	F	0
S10	P3	A10P31	A10P3116	F	0
S10	P3	A10P31	A10P3118	F	0
S10	P3	A10P31	A10P3119	F	0
S10	P3	A10P31	A10P3121	F	0
S10	P3	A10P31	A10P3123	F	0
S10	P3	A10P31	A10P3124	F	0
S10	P3	A10P31	A10P3122	F	0
S10	P3	A10P31	A10P3102	M	0
S10	P3	A10P31	A10P3109	M	0
S10	P3	A10P31	A10P3120	F	0
S10	P3	A10P32	A10P3202	M	0
S10	P3	A10P32	A10P3205	M	0
S10	P3	A10P32	A10P3206	M	0
S10	P3	A10P32	A10P3208	M	0
S10	P3	A10P32	A10P3214	F	0
S10	P3	A10P32	A10P3216	F	0
S10	P3	A10P32	A10P3218	F	0
S10	P3	A10P32	A10P3204	M	0
S10	P3	A10P32	A10P3207	M	0
S10	P3	A10P32	A10P3209	M	0
S10	P3	A10P32	A10P3212	F	0
S10	P3	A10P32	A10P3215	F	0
S10	P3	A10P32	A10P3217	F	0
S10	P3	A10P32	A10P3220	F	0
S10	P3	A10P32	A10P3223	F	0
S10	P3	A10P32	A10P3221	F	0
S10	P3	A10P32	A10P3224	F	0
S10	P3	A10P32	A10P3203	M	0
S10	P4	A10P41	A10P4126	F	0
S10	P4	A10P41	A10P4104	M	0
S10	P4	A10P41	A10P4105	M	0
S10	P4	A10P41	A10P4111	M	0
S10	P4	A10P41	A10P4116	F	0
S10	P4	A10P41	A10P4119	F	0
S10	P4	A10P41	A10P4124	F	0
S10	P4	A10P41	A10P4130	F	0
S10	P4	A10P41	A10P4102	M	0
S10	P4	A10P41	A10P4106	M	0
S10	P4	A10P41	A10P4108	M	0
S10	P4	A10P41	A10P4109	M	0
S10	P4	A10P41	A10P4112	M	0
S10	P4	A10P41	A10P4115	F	0
S10	P4	A10P41	A10P4118	F	0
S10	P4	A10P41	A10P4121	F	0
S10	P4	A10P41	A10P4122	F	0
S10	P4	A10P41	A10P4125	F	0
S10	P4	A10P41	A10P4127	F	0
S10	P4	A10P41	A10P4107	M	0
S10	P4	A10P41	A10P4129	F	0
S10	P4	A10P41	A10P4131	F	0
S10	P4	A10P42	A10P4209	M	1
S10	P4	A10P42	A10P4201	M	0
S10	P4	A10P42	A10P4202	M	0
S10	P4	A10P42	A10P4203	M	0
S10	P4	A10P42	A10P4205	M	0
S10	P4	A10P42	A10P4207	M	0
S10	P4	A10P42	A10P4219	F	0
S10	P4	A10P42	A10P4221	F	0
S10	P4	A10P42	A10P4225	F	0
S10	P4	A10P42	A10P4226	F	0
S10	P4	A10P42	A10P4230	F	0
S10	P4	A10P42	A10P4231	F	0
S10	P4	A10P42	A10P4210	M	0
S10	P4	A10P42	A10P4211	M	0
S10	P4	A10P42	A10P4212	M	0
S10	P4	A10P42	A10P4213	M	0
S10	P4	A10P42	A10P4214	M	0
S10	P4	A10P42	A10P4215	M	0
S10	P4	A10P42	A10P4217	F	0
S10	P4	A10P42	A10P4218	F	0
S10	P4	A10P42	A10P4220	F	0
S10	P4	A10P42	A10P4223	F	0
S10	P4	A10P42	A10P4224	F	0
S10	P4	A10P42	A10P4228	F	0
S10	P4	A10P42	A10P4232	F	0
S10	P4	A10P42	A10P4208	M	0
S10	P4	A10P42	A10P4204	M	0
S10	P5	A10P51	A10P5104	M	0
S10	P5	A10P51	A10P5115	M	0
S10	P5	A10P51	A10P5127	F	0
S10	P5	A10P51	A10P5128	F	0
S10	P5	A10P51	A10P5130	F	0
S10	P5	A10P51	A10P5123	F	0
S10	P5	A10P51	A10P5132	F	0
S10	P5	A10P51	A10P5103	M	0
S10	P5	A10P51	A10P5105	M	0
S10	P5	A10P51	A10P5106	M	0
S10	P5	A10P51	A10P5107	M	0
S10	P5	A10P51	A10P5108	M	0
S10	P5	A10P51	A10P5109	M	0
S10	P5	A10P51	A10P5110	M	0
S10	P5	A10P51	A10P5111	M	0
S10	P5	A10P51	A10P5112	M	0
S10	P5	A10P51	A10P5114	M	0
S10	P5	A10P51	A10P5116	M	0
S10	P5	A10P51	A10P5117	F	0
S10	P5	A10P51	A10P5118	F	0
S10	P5	A10P51	A10P5119	F	0
S10	P5	A10P51	A10P5121	F	0
S10	P5	A10P51	A10P5122	F	0
S10	P5	A10P51	A10P5124	F	0
S10	P5	A10P51	A10P5125	F	0
S10	P5	A10P51	A10P5129	F	0
S10	P5	A10P51	A10P5131	F	0
S10	P5	A10P51	A10P5101	M	0
S10	P5	A10P51	A10P5120	F	0
S10	P5	A10P51	A10P5126	F	0
S10	P5	A10P52	A10P5204	M	0
S10	P5	A10P52	A10P5206	M	0
S10	P5	A10P52	A10P5213	M	0
S10	P5	A10P52	A10P5219	F	0
S10	P5	A10P52	A10P5222	F	0
S10	P5	A10P52	A10P5224	F	0
S10	P5	A10P52	A10P5228	F	0
S10	P5	A10P52	A10P5231	F	0
S10	P5	A10P52	A10P5233	F	0
S10	P5	A10P52	A10P5212	M	0
S10	P5	A10P52	A10P5202	M	0
S10	P5	A10P52	A10P5208	M	0
S10	P5	A10P52	A10P5209	M	0
S10	P5	A10P52	A10P5211	M	0
S10	P5	A10P52	A10P5216	M	0
S10	P5	A10P52	A10P5217	F	0
S10	P5	A10P52	A10P5227	F	0
S10	P5	A10P52	A10P5203	M	0
S10	P5	A10P52	A10P5205	M	0
S10	P5	A10P52	A10P5207	M	0
S10	P5	A10P52	A10P5214	M	0
S10	P5	A10P52	A10P5221	F	0
S10	P5	A10P52	A10P5226	F	0
S10	P5	A10P52	A10P5229	F	0
S10	P5	A10P52	A10P5230	F	0
S10	P6	A10P61	A10P6101	M	0
S10	P6	A10P61	A10P6102	M	0
S10	P6	A10P61	A10P6103	M	0
S10	P6	A10P61	A10P6104	M	0
S10	P6	A10P61	A10P6105	M	0
S10	P6	A10P61	A10P6106	M	0
S10	P6	A10P61	A10P6125	F	0
S10	P6	A10P61	A10P6109	M	0
S10	P6	A10P61	A10P6110	M	0
S10	P6	A10P61	A10P6111	M	0
S10	P6	A10P61	A10P6113	M	0
S10	P6	A10P61	A10P6114	F	0
S10	P6	A10P61	A10P6115	F	0
S10	P6	A10P61	A10P6116	F	0
S10	P6	A10P61	A10P6118	F	0
S10	P6	A10P61	A10P6119	F	0
S10	P6	A10P61	A10P6120	F	0
S10	P6	A10P61	A10P6121	F	0
S10	P6	A10P61	A10P6122	F	0
S10	P6	A10P61	A10P6123	F	0
S10	P6	A10P61	A10P6124	F	0
S10	P6	A10P61	A10P6126	F	0
S10	P6	A10P61	A10P6117	F	0
S10	P6	A10P61	A10P6108	M	0
S10	P6	A10P62	A10P6209	M	0
S10	P6	A10P62	A10P6216	F	0
S10	P6	A10P62	A10P6218	F	0
S10	P6	A10P62	A10P6222	F	0
S10	P6	A10P62	A10P6223	F	0
S10	P6	A10P62	A10P6224	F	0
S10	P6	A10P62	A10P6227	F	0
S10	P6	A10P62	A10P6201	M	0
S10	P6	A10P62	A10P6204	M	0
S10	P6	A10P62	A10P6208	M	0
S10	P6	A10P62	A10P6206	M	0
S10	P6	A10P62	A10P6210	M	0
S10	P6	A10P62	A10P6213	F	0
S10	P6	A10P62	A10P6215	F	0
S10	P6	A10P62	A10P6217	F	0
S10	P6	A10P62	A10P6219	F	0
S10	P6	A10P62	A10P6220	F	0
S10	P6	A10P62	A10P6225	F	0
S10	P6	A10P62	A10P6226	M	0
