# Supplementary material for: Spatial Variations in Dengue Transmission in Schools in Thailand
Source: PLoS One. 2016 Sep 26;11(9):e0161895. doi: 10.1371/journal.pone.0161895 (PMC5036884; doi:10.1371/journal.pone.0161895)
Supplement: S3 Appendix — (XLSX) [file pone.0161895.s003.xlsx]

## Sheet: 3_BreedingSites
Date	School	Container_category	Water_level	Mosq_control	biocontrol (1/0)	container_cover	Larvae_pupae_found
2013-01-06	S02	1	2	0	0	0	0
2013-01-06	S02	1	2	0	0	0	0
2014-01-07	S02	1	2	0	0	0	0
2014-01-07	S02	1	2	0	0	0	0
2014-01-07	S02	2	2	0	0	1	0
2014-01-07	S02	1	2	0	0	0	0
2014-01-07	S02	1	2	0	0	0	0
2014-01-08	S10	1	5	0	0	0	0
2014-01-08	S10	2	2	0	0	0	0
2014-01-08	S10	2	2	0	0	0	0
2014-01-08	S10	2	2	0	0	0	0
2014-01-08	S10	2	2	0	0	0	0
2014-01-08	S10	1	2	0	0	0	0
2014-01-08	S10	1	2	0	0	0	0
2014-01-08	S10	2	3	0	0	0	0
2014-01-08	S10	4	5	0	0	0	0
2014-01-08	S10	3	2	0	0	0	0
2014-01-08	S10	3	2	0	0	0	0
2014-01-08	S10	3	2	0	0	0	0
2014-01-08	S10	3	2	0	0	0	0
2014-01-08	S10	2	1	0	0	0	0
2014-01-09	S07	1	2	0	0	0	0
2014-01-09	S07	2	5	0	0	0	0
2014-01-09	S07	2	2	0	0	0	0
2014-01-09	S07	3	1	0	0	0	0
2014-01-09	S07	3	1	0	0	0	0
2014-01-09	S07	3	1	0	0	0	0
2014-01-09	S07	3	1	0	0	0	0
2014-01-09	S07	2	2	0	0	0	0
2014-01-10	S06	1	2	0	0	0	0
2014-01-10	S06	1	1	0	0	0	0
2014-01-10	S06	2	1	0	0	0	0
2014-01-10	S06	2	1	0	0	0	0
2014-01-10	S06	2	1	0	0	0	0
2014-01-10	S06	2	1	0	0	0	0
2014-01-10	S06	5	2	0	0	0	0
2014-01-09	S06	2	3	0	0	0	0
2014-01-09	S06	1	2	0	0	0	0
2014-01-10	S06	2	3	0	0	0	0
2014-01-10	S06	2	3	0	0	0	0
2014-01-10	S06	2	3	0	0	0	0
2014-01-10	S06	2	3	0	0	0	0
2014-01-10	S06	2	3	0	0	0	0
2014-01-10	S06	2	3	0	0	0	0
2014-01-10	S06	1	3	0	0	0	0
2014-01-10	S06	2	1	0	0	0	0
2014-01-13	S03	1	2	0	0	0	0
2014-01-14	S03	1	2	0	0	0	0
2014-01-14	S03	2	2	0	0	0	0
2014-01-14	S03	2	2	0	0	0	0
2014-01-14	S03	2	2	0	0	0	0
2014-01-14	S01	1	2	0	0	0	0
2014-01-14	S01	1	2	0	0	0	0
2014-01-14	S01	1	2	0	0	0	0
2014-01-14	S01	1	2	0	0	0	0
2014-01-14	S01	1	2	0	0	0	0
2014-01-14	S01	1	2	0	0	0	0
2014-01-14	S01	1	2	0	0	0	0
2014-01-14	S01	1	2	0	0	0	0
2014-01-14	S01	1	2	0	0	0	0
2014-01-15	S01	1	2	0	0	0	0
2014-01-15	S01	1	2	0	0	0	0
2014-01-15	S01	1	2	0	0	0	0
2014-01-15	S01	1	2	0	0	0	0
2014-01-15	S01	1	2	0	0	0	0
2014-01-15	S01	1	2	0	0	0	0
2014-01-15	S01	1	2	0	0	0	0
2014-01-15	S01	1	2	0	0	0	0
2014-01-15	S01	1	2	0	0	0	0
2014-01-15	S01	2	4	0	0	0	0
2014-01-15	S01	2	2	0	0	0	0
2014-01-15	S01	1		0	0	0	0
2014-01-16	S04	1	3	0	0	0	0
2014-01-17	S04	3	3	0	0	0	0
2014-01-18	S04	1	2	0	0	0	0
2014-01-18	S04	1	2	0	0	0	0
2014-01-18	S04	1	2	0	0	0	0
2014-01-18	S04	1	2	0	0	0	0
2014-01-19	S04	4	3	0	0	0	0
2014-01-21	S08	1	2	0	0	0	0
2014-01-21	S08	1	2	0	0	0	0
2014-01-21	S08	1	2	0	0	0	0
2014-01-21	S08	1	2	0	0	0	0
2014-01-21	S08	1	2	0	0	0	0
2014-01-21	S08	1	2	0	0	0	0
2014-01-21	S08	9	4	0	0	0	0
2014-01-21	S08	9	4	0	0	0	0
2014-01-21	S08	9	4	0	0	0	0
2014-01-21	S08	2	3	0	0	0	0
2014-01-21	S08	2	3	0	0	0	0
2014-01-21	S08	2	3	0	0	0	0
2014-01-21	S08	2	3	0	0	0	0
2014-01-21	S08	5	4	0	0	0	0
2014-01-21	S08	2	3	0	0	0	0
2014-01-21	S08	2	4	0	0	0	0
2014-01-21	S08	1	1	0	0	0	0
2014-01-21	S08	2	2	0	0	0	0
2014-01-22	S09	2	1	0	0	0	0
2014-01-22	S09	2	1	0	0	0	0
2014-01-22	S09	2	1	0	0	0	0
2014-01-22	S09	2	1	0	0	0	0
2014-01-22	S09	1	1	0	0	0	0
2014-01-22	S09	2	1	0	0	0	0
2014-01-22	S09	2	1	0	0	0	0
2014-02-04	S02	1	2	0	0	0	0
2014-02-04	S02	1	2	0	0	0	0
2014-02-04	S02	1	2	0	0	0	0
2014-02-04	S02	1	2	0	0	0	0
2014-02-04	S02	1	3	0	0	0	0
2014-02-04	S02	1	4	0	0	0	0
2014-02-04	S02	1	1	0	0	0	0
2014-02-04	S02	1	1	0	0	0	0
2014-02-04	S02	2	1	0	0	0	0
2014-02-06	S07	1	1	0	0	0	0
2014-02-06	S07	1	1	0	0	0	0
2014-02-06	S07	1	1	0	0	0	0
2014-02-06	S07	2	4	0	0	0	0
2014-02-06	S07	2	2	0	0	0	0
2014-02-12	S06	1	2	0	0	0	0
2014-02-12	S06	1	2	0	0	0	0
2014-02-12	S06	1	2	0	0	0	0
2014-02-12	S06	1	2	0	0	0	0
2014-02-12	S06	1	1	0	0	0	0
2014-02-12	S06	1	1	0	0	0	0
2014-02-12	S06	3	4	0	0	0	0
2014-02-12	S06	1	3	0	0	0	0
2014-02-12	S06	2	2	0	0	0	0
2014-02-12	S06	1	3	0	0	0	0
2014-02-12	S06	2	2	0	0	0	0
2014-02-12	S06	1	2	0	0	0	0
2014-02-13	S04	5	2	0	0	0	0
2014-02-14	S04	1	3	0	0	0	0
2014-02-14	S04	1	3	0	0	0	0
2014-02-14	S04	1	3	0	0	0	0
2014-02-14	S04	1	3	0	0	0	0
2014-02-15	S04	1	4	0	0	0	0
2014-02-16	S04	1	2	0	0	0	0
2014-02-13	S01	1	3	0	0	0	0
2014-02-14	S01	1	3	0	0	0	0
2014-02-15	S01	1	3	0	0	0	0
2014-02-16	S01	1	3	0	0	0	0
2014-02-17	S01	1	3	0	0	0	0
2014-02-18	S01	1	3	0	0	0	0
2014-02-14	S01	1	3	0	0	0	0
2014-02-14	S01	1	3	0	0	0	0
2014-02-14	S01	1	3	0	0	0	0
2014-02-14	S01	1	4	0	0	0	0
2014-02-14	S01	2	2	0	0	0	0
2014-02-14	S01	2	2	0	0	0	0
2014-02-19	S03	1	2	0	0	0	0
2014-02-19	S03	1	2	0	0	0	0
2014-02-19	S03	1	2	0	0	0	0
2014-02-19	S03	1	2	0	0	0	0
2014-02-19	S03	1	2	0	0	0	0
2014-02-19	S03	1	2	0	0	0	0
2014-02-19	S03	1	2	0	0	0	0
2014-02-19	S03	1	2	0	0	0	0
2014-02-19	S03	1	2	0	0	0	0
2014-02-19	S03	1	2	0	0	0	0
2014-02-19	S03	1	2	0	0	0	0
2014-02-19	S03	1	2	0	0	0	0
2014-02-19	S03	1	2	0	0	0	0
2014-02-19	S03	1	2	0	0	0	0
2014-02-19	S03	1	2	0	0	0	0
2014-02-19	S03	1	2	0	0	0	0
2014-02-19	S03	1	3	0	0	0	0
2014-02-19	S03	1	3	0	0	0	0
2014-02-19	S03	2	1	0	0	0	0
2014-02-19	S03	2	1	0	0	0	0
2014-02-19	S03	2	1	0	0	0	0
2014-02-20	S08	1	4	0	0	0	0
2014-02-20	S08	2	2	0	0	0	0
2014-02-20	S08	2	2	0	0	0	0
2014-02-20	S08	2	4	0	0	0	0
2014-02-20	S08	3	3	0	0	0	0
2014-02-20	S08	1	2	0	0	0	0
2014-02-20	S08	2	3	0	0	0	0
2014-02-21	S09	1	2	0	0	0	0
2014-02-21	S09	1	2	0	0	0	0
2014-03-04	S01	1	2	0	0	0	0
2014-03-04	S01	1	4	0	0	0	0
2014-03-04	S01	1	4	0	0	0	0
2014-03-04	S01	1	4	0	0	0	0
2014-03-04	S01	2	2	0	0	0	0
2014-03-04	S01	2	2	0	0	0	0
2014-03-04	S01	3	2	0	0	0	0
2014-03-05	S02	1	3	0	0	0	0
2014-03-05	S02	1	3	0	0	0	0
2014-03-05	S02	1	3	0	0	0	0
2014-03-05	S02	1	3	0	0	0	0
2014-03-05	S02	2	4	0	0	0	0
2014-03-05	S02	1	2	0	0	0	0
2014-03-05	S02	1	1	0	0	0	0
2014-03-05	S02	1	1	0	0	0	0
2014-03-05	S02	2	1	0	0	0	0
2014-03-05	S02	2	2	0	0	0	0
2014-03-05	S02	2	2	0	0	0	0
2014-03-06	S06	1	2	0	0	0	0
2014-03-06	S06	1	3	0	0	0	0
2014-03-06	S06	1	3	0	0	0	0
2014-03-06	S06	1	3	0	0	0	0
2014-03-06	S06	1	3	0	0	0	0
2014-03-06	S06	2	1	0	0	0	0
2014-03-06	S06	2	1	0	0	0	0
2014-03-06	S06	2	1	0	0	0	0
2014-03-06	S06	3	1	0	0	0	0
2014-05-06	S06	2	2	0	0	0	0
2014-05-06	S06	2	2	0	0	0	0
2014-05-06	S06	2	2	0	0	0	0
2014-03-06	S06	2	2	0	0	0	0
2014-03-06	S06	2	1	0	0	0	0
2014-03-06	S06	2	3	0	0	0	0
2014-03-07	S03	1	1	0	0	0	0
2014-03-07	S03	1	1	0	0	0	0
2014-03-07	S03	1	1	0	0	0	0
2014-03-07	S03	1	1	0	0	0	0
2014-03-07	S03	1	2	0	0	0	0
2014-03-07	S03	2	2	0	0	0	0
2014-03-07	S03	2	2	0	0	0	0
2014-03-07	S03	3	3	0	0	0	0
2014-03-07	S03	2	2	0	0	0	0
2014-03-07	S03	2	1	0	0	0	0
2014-03-07	S03	3	2	0	0	0	0
2014-03-07	S03	2	3	0	0	0	0
2014-03-07	S03	2	1	0	0	0	0
2014-03-07	S03	2	1	0	0	0	0
2014-03-07	S03	3	2	0	0	0	0
2014-03-07	S03	1	3	0	0	0	0
2014-03-07	S03	2	2	0	0	0	0
2014-03-07	S03	2	2	0	0	0	0
2014-03-07	S03	2	2	0	0	0	0
2014-03-07	S03	2	2	0	0	0	0
2014-03-08	S10	1	1	0	0	0	0
2014-03-08	S10	2	2	0	0	0	0
2014-03-08	S10	2	2	0	0	1	0
2014-03-08	S10	2	2	0	0	1	0
2014-03-08	S10	1	1	0	0	0	0
2014-03-08	S10	1	1	0	0	0	0
2014-03-08	S10	2	2	0	0	0	0
2014-03-08	S10	2	2	0	0	0	0
2014-03-08	S10	2	2	0	0	0	0
2014-03-08	S10	2	2	0	0	0	0
2014-03-08	S10	3	2	0	0	0	0
2014-03-11	S09	1	2	0	0	0	0
2014-03-11	S09	1	3	0	0	0	0
2014-03-11	S09	2	3	0	0	0	0
2014-03-11	S09	2	1	0	0	0	0
2014-03-11	S09	2	1	0	0	0	0
2014-03-11	S09	2	1	0	0	0	0
2014-03-11	S09	1	1	0	0	0	0
2014-03-11	S09	1	1	0	0	0	0
2014-03-11	S09	1	1	0	0	0	0
2014-03-11	S09	2	2	0	0	0	0
2014-03-12	S08	1	1	0	0	0	0
2014-03-12	S08	1	1	0	0	0	0
2014-03-12	S08	1	1	0	0	0	0
2014-03-12	S08	1	1	0	0	0	0
2014-03-12	S08	1	3	0	0	0	0
2014-03-12	S08	2	1	0	0	0	0
2014-03-12	S08	2	1	0	0	0	0
2014-03-12	S08	2	1	0	0	0	0
2014-03-12	S08	1	1	0	0	0	0
2014-03-12	S08	2	1	0	0	0	0
2014-03-12	S08	2	1	0	0	0	0
2014-03-13	S04	1	1	0	0	0	0
2014-03-13	S04	1	1	0	0	0	0
2014-03-13	S04	1	1	0	0	0	0
2014-03-13	S04	1	1	0	0	0	0
2014-03-13	S04	2	2	0	0	0	0
2014-03-13	S04	2	2	0	0	0	0
2014-03-13	S04	2	2	0	0	0	0
2014-03-13	S04	4	5	0	0	0	0
2014-03-13	S04	3	2	0	0	0	0
2014-03-14	S05	1	2	0	0	0	0
2014-03-14	S05	1	2	0	0	0	0
2014-03-14	S05	1	2	0	0	0	0
2014-03-14	S05	1	4	0	0	0	0
2014-03-14	S05	2	1	0	0	0	0
2014-03-15	S07	1	1	0	0	0	0
2014-03-15	S07	1	1	0	0	0	0
2014-03-15	S07	2	1	0	0	0	0
2014-03-15	S07	2	1	0	0	0	0
2014-03-15	S07	2	1	0	0	0	0
2014-03-15	S07	2	1	0	0	0	0
2014-03-15	S07	2	1	0	0	0	0
2014-03-15	S07	2	1	0	0	0	0
2014-03-15	S07	2	1	0	0	0	0
2013-06-05	S02	1	4	5	1	0	0
2013-05-31	S01	1	1	9	0	0	0
2013-05-31	S01	2	1	0	0	0	0
2013-05-31	S01	2	1	0	0	0	0
2013-05-31	S01	2	1	0	0	0	0
2013-05-31	S01	2	3	3	0	1	0
2013-05-31	S01	2	3	1	0	1	0
2013-05-31	S01	2	4	1	0	1	0
2013-05-31	S01	2	3	0	0	0	0
2013-05-31	S01	2	1	0	0	0	0
2013-05-31	S01	1	2	0	0	0	0
2013-05-31	S01	1	2	0	0	0	0
2013-05-31	S01	1	2	0	0	0	0
2013-05-31	S01	1	2	0	0	0	0
2013-05-31	S01	2	1	0	0	0	0
2013-05-31	S01	3	4	0	0	0	0
2013-05-31	S01	3	4	0	0	0	0
2013-05-31	S01	3	4	0	0	0	0
2013-05-31	S01	3	4	0	0	0	0
2013-05-31	S01	3	4	0	0	0	0
2013-05-31	S01	3	4	0	0	0	0
2013-05-31	S01	3	4	0	0	0	0
2013-05-31	S01	3	4	0	0	0	0
2013-05-31	S01	2	2	0	0	0	0
2013-05-31	S01	2	2	0	0	0	0
2013-05-31	S01	2	2	0	0	0	0
2013-05-31	S01	2	1	3	0	1	0
2013-05-31	S01	2	1	1	0	0	0
2013-05-31	S01	1	3	0	0	0	0
2013-05-31	S01	1	3	0	0	0	0
2013-05-31	S01	1	3	0	0	0	0
2013-05-31	S01	1	3	0	0	0	0
2013-05-31	S01	1	2	1	0	0	0
2013-05-31	S01	1	2	1	0	0	0
2013-05-31	S01	3	2	0	0	0	0
2013-05-31	S01	2	1	6	1	0	0
2013-05-31	S01	5	4	0	0	0	0
2013-05-31	S01	2	3	3	0	1	0
2013-05-31	S01	2	3	3	0	1	0
2013-06-01	S01	2	3	3	0	1	0
2013-06-01	S01	2	2	3	0	1	0
2013-06-01	S01	2	2	3	0	1	0
2013-06-01	S01	2	2	9	0	0	0
2013-06-01	S01	2	2	9	0	0	0
2013-05-31	S01	1	4	0	0	0	0
2013-05-31	S01	1	4	0	0	0	0
2013-05-31	S01	1	4	0	0	0	0
2013-05-31	S01	1	4	0	0	0	0
2013-05-31	S01	1	3	0	0	0	0
2013-05-31	S01	1	2	6	1	0	0
2013-05-31	S01	2	4	6	1	0	0
2013-05-31	S01	2	1	6	1	0	0
2013-05-31	S01	1	1	0	0	0	0
2013-05-31	S01	2	1	6	1	0	0
2013-05-31	S01	2	1	6	1	0	0
2013-05-31	S01	2	1	6	1	0	0
2013-05-31	S01	2	1	6	1	0	0
2013-05-31	S01	1	1	3	0	1	0
2013-05-31	S01	1	2	0	0	0	0
2013-05-31	S01	2	3	3	0	1	0
2013-05-31	S01	2	5	3	0	1	0
2013-05-31	S01	2	2	0	0	0	0
2013-05-31	S01	1	2	1	0	0	0
2013-05-31	S01	1	2	0	0	0	0
2013-06-01	S01	1	2	0	0	0	0
2013-06-03	S01	1	2	0	0	0	0
2013-06-04	S01	2	2	3	0	1	0
2013-06-05	S01	2	2	3	0	1	0
2013-06-05	S03	9	5	0	0	0	0
2013-06-05	S03	2	1	9	0	0	0
2013-06-05	S03	2	1	9	0	0	0
2013-06-05	S03	4	4	1	0	0	0
2013-06-05	S03	4	4	1	0	0	0
2013-06-05	S03	4	4	1	0	0	0
2013-06-05	S03	4	4	1	0	0	0
2013-06-04	S03	2	1	6	1	0	0
2013-06-04	S03	2	1	6	1	0	0
2013-06-04	S03	2	1	6	1	0	0
2013-06-04	S03	2	1	6	1	0	0
2013-06-04	S03	2	3	3	0	1	0
2013-06-04	S03	2	3	0	0	0	0
2013-06-04	S03	1	2	1	0	0	0
2013-09-11	S03	9	3	0	0	0	0
2013-05-30	S05	1	3	0	0	0	0
2013-05-30	S05	2	2	0	0	0	0
2013-05-30	S05	2	1	3	0	1	0
2013-05-30	S05	2	1	3	0	1	0
2013-05-30	S05	2	1	3	0	1	0
2013-05-30	S05	2	1	3	0	1	0
2013-05-30	S05	2	1	3	0	1	0
2013-05-30	S05	2	2	0	0	0	0
2013-05-30	S05	2	1	0	0	0	0
2013-05-30	S05	2	1	0	0	0	0
2013-05-30	S05	2	1	0	0	0	0
2013-05-30	S05	2	1	0	0	0	0
2013-05-30	S05	2	1	0	0	0	0
2013-05-30	S05	2	1	0	0	0	0
2013-05-30	S05	2	1	0	0	0	0
2013-05-30	S05	2	1	0	0	0	0
2013-05-30	S05	2	1	0	0	0	0
2013-05-30	S05	2	1	0	0	0	0
2013-05-30	S05	2	1	0	0	0	0
2013-05-30	S05	2	1	0	0	0	0
2013-05-30	S05	2	2	6	1	0	0
2013-05-30	S05	2	2	6	1	0	0
2013-05-30	S05	2	2	6	1	0	0
2013-05-30	S05	2	2	6	1	0	0
2013-05-30	S05	2	2	6	1	0	0
2013-05-30	S05	1	2	0	0	0	0
2013-05-30	S05	3	3	0	0	0	0
2013-05-30	S05	2	1	6	1	0	0
2013-05-30	S05	2	1	6	1	0	0
2013-05-30	S05	2	1	6	1	0	0
2013-05-30	S05	2	1	6	1	0	0
2013-05-30	S05	2	1	6	1	0	0
2013-06-04	S09	1	3	0	0	0	0
2013-06-04	S09	1	2	0	0	0	0
2013-06-04	S09	1	2	0	0	0	0
2013-06-04	S09	1	5	0	0	0	0
2013-06-04	S09	1	4	0	0	0	0
2013-06-04	S09	2	3	1	0	0	0
2013-06-04	S09	2	3	1	0	0	0
2013-06-04	S09	2	1	3	0	1	0
2013-06-04	S09	2	1	1	0	0	0
2013-06-04	S09	1	1	1	0	0	0
2013-06-04	S09	1	2	1	0	0	0
2013-06-04	S09	1	3	1	0	0	0
2013-06-04	S09	2	2	1	0	0	0
2013-06-04	S09	2	1	0	0	0	0
2013-06-04	S09	2	3	1	0	0	0
2013-06-04	S09	2	3	1	0	0	0
2013-06-04	S09	2	3	1	0	0	0
2013-06-04	S09	2	3	1	0	0	0
2013-06-04	S09	2	3	1	0	0	0
2013-06-04	S09	2	1	6	1	0	0
2013-06-04	S09	2	1	6	1	0	0
2013-06-04	S09	2	1	6	1	0	0
2013-06-05	S09	9	2	0	0	0	0
2013-06-05	S09	3	2	0	0	0	0
2013-06-05	S09	3	2	0	0	0	0
2013-06-05	S09	3	2	0	0	0	0
2013-06-05	S09	3	2	0	0	0	0
2013-06-05	S09	3	2	0	0	0	0
2013-08-20	S09	2	3	0	0	0	0
2013-08-20	S09	2	3	0	0	0	0
2013-08-20	S09	2	1	6	1	0	0
2013-08-20	S09	2	1	6	1	0	0
2013-08-20	S09	2	1	6	1	0	0
2013-08-20	S09	2	1	6	1	0	0
2013-05-30	S01	1	1	3	0	1	0
2013-05-30	S01	1	1	3	0	1	0
2013-05-30	S01	2	2	3	0	1	0
2013-05-30	S01	2	2	3	0	1	0
2013-05-30	S01	2	2	3	0	1	0
2013-05-30	S01	1	2	0	0	0	0
2013-05-30	S01	1	2	0	0	0	0
2013-05-30	S01	1	1	0	0	0	0
2013-05-30	S01	2	1	0	0	0	0
2013-05-30	S01	1	2	3	0	1	0
2013-05-30	S01	1	3	0	0	0	0
2013-05-30	S01	1	4	0	0	0	0
2013-05-30	S01	1	3	0	0	0	0
2013-05-30	S01	1	3	0	0	0	0
2013-05-30	S01	1	5	0	0	0	0
2013-05-30	S01	3	2	0	0	0	0
2013-05-30	S06	1	2	9	0	0	0
2013-05-30	S06	2	2	3	0	1	0
2013-05-30	S06	2	3	0	0	0	0
2013-05-30	S06	2	4	0	0	0	0
2013-05-30	S06	2	2	0	0	0	0
2013-05-30	S06	2	4	3	0	1	0
2013-05-30	S06	2	4	3	0	1	0
2013-05-30	S06	2	4	3	0	1	0
2013-05-30	S06	2	4	3	0	1	0
2013-05-30	S06	2	4	3	0	1	0
2013-05-30	S06	2	4	3	0	1	0
2013-05-30	S06	1	4	0	0	0	0
2013-05-30	S06	1	4	0	0	0	0
2013-05-30	S06	1	4	0	0	0	0
2013-05-30	S06	3	2	0	0	0	0
2013-05-30	S06	2	4	3	0	1	0
2013-05-30	S06	1	1	3	0	1	0
2013-05-30	S06	1	3	0	0	0	0
2013-05-30	S06	2	3	1	0	0	0
2013-05-30	S06	2	3	1	0	0	0
2013-05-30	S06	2	1	0	0	0	0
2013-05-30	S06	2	3	3	0	1	0
2013-05-30	S06	1	4	0	0	0	0
2013-05-30	S06	1	3	0	0	0	0
2013-05-30	S06	3	2	9	0	0	0
2013-05-30	S06	3	2	0	0	0	0
2013-05-30	S06	3	2	0	0	0	0
2013-05-30	S06	4	5	0	0	0	0
2013-05-30	S06	4	5	0	0	0	0
2013-05-30	S06	5	5	0	0	0	0
2013-05-30	S06	5	5	0	0	0	0
2013-05-30	S06	2	1	5	1	0	0
2013-05-30	S06	2	1	5	1	0	0
2013-05-30	S06	2	2	3	0	1	0
2013-05-30	S06	2	3	3	0	1	0
2013-05-30	S06	2	3	0	0	0	0
2013-05-30	S06	2	1	0	0	0	0
2013-05-30	S06	2	2	3	0	1	0
2013-05-30	S06	2	2	3	0	1	0
2013-05-30	S06	2	2	3	0	1	0
2013-05-31	S06	1	3	0	0	0	0
2013-05-31	S06	1	3	0	0	0	0
2013-05-30	S06	1	2	3	0	1	0
2013-05-30	S06	1	2	0	0	0	0
2013-05-30	S06	1	2	0	0	0	0
2013-05-30	S06	2	3	3	0	1	0
2013-05-30	S06	2	3	0	0	0	0
2013-05-30	S06	1	2	0	0	0	0
2013-05-30	S06	1	2	0	0	0	0
2013-05-30	S06	1	2	0	0	0	0
2013-05-30	S06	1	2	0	0	0	0
2013-05-30	S06	1	2	0	0	0	0
2013-05-30	S06	1	2	0	0	0	0
2013-05-30	S06	1	4	0	0	0	0
2013-05-30	S06	1	1	0	0	0	0
2013-05-30	S06	1	1	0	0	0	0
2013-05-30	S06	1	1	0	0	0	0
2013-05-30	S06	1	1	0	0	0	0
2013-05-30	S06	2	1	0	0	0	0
2013-05-30	S06	2	1	6	1	0	0
2013-05-30	S06	1	3	0	0	0	0
2013-05-30	S06	2	3	3	0	1	0
2013-05-30	S06	2	3	0	0	0	0
2013-05-30	S06	2	3	0	0	0	0
2013-05-30	S06	2	1	0	0	0	0
2013-05-30	S06	2	1	4	0	1	0
2013-05-30	S06	2	2	3	0	1	0
2013-05-30	S06	2	2	3	0	1	0
2013-05-30	S06	2	2	3	0	1	0
2013-05-30	S06	2	3	3	0	1	0
2013-05-30	S06	2	3	3	0	1	0
2013-05-30	S06	2	3	3	0	1	0
2013-05-30	S06	2	3	3	0	1	0
2013-05-30	S06	2	3	3	0	1	0
2013-05-30	S06	2	2	0	0	0	0
2013-05-30	S06	2	2	4	0	1	0
2013-05-30	S06	2	3	3	0	1	0
2013-05-30	S06	1	4	0	0	0	0
2013-05-30	S06	1	4	0	0	0	0
2013-05-30	S06	1	4	0	0	0	0
2013-05-30	S06	1	4	0	0	0	0
2013-05-30	S06	2	1	0	0	0	0
2013-05-30	S06	2	1	0	0	0	0
2013-05-30	S06	1	2	5	1	0	0
2013-05-30	S06	2	3	1	0	0	0
2013-05-30	S06	1	3	3	0	1	0
2013-05-30	S06	1	3	3	0	1	0
2013-05-30	S06	1	3	3	0	1	0
2013-05-30	S06	1	3	3	0	1	0
2013-05-30	S06	1	2	5	1	0	0
2013-05-30	S06	2	1	0	0	0	0
2013-05-30	S06	2	1	0	0	0	0
2013-05-30	S06	2	1	0	0	0	0
2013-05-30	S06	2	1	0	0	0	0
2013-05-30	S06	2	1	0	0	0	0
2013-05-30	S06	2	4	0	0	0	0
2013-05-30	S06	2	2	6	1	0	0
2013-05-30	S06	9	3	0	0	0	0
2013-05-30	S06	9	3	0	0	0	0
2013-05-30	S06	9	3	0	0	0	0
2013-05-30	S06	9	2	0	0	0	0
2013-05-30	S06	9	2	0	0	0	0
2013-05-30	S06	9	2	0	0	0	0
2013-05-28	S08	1	1	1	0	0	0
2013-05-29	S08	2	1	0	0	0	0
2013-05-29	S08	2	2	0	0	0	0
2013-05-29	S08	1	3	0	0	0	0
2013-05-29	S08	1	3	0	0	0	1
2013-05-29	S08	1	2	0	0	0	0
2013-05-29	S08	2	1	0	0	0	0
2013-05-29	S08	5	3	0	0	0	0
2013-05-29	S08	5	3	0	0	0	0
2013-05-29	S08	5	3	0	0	0	0
2013-05-29	S08	5	3	0	0	0	0
2013-05-29	S08	1	3	0	0	0	0
2013-08-17	S08	5	3	0	0	0	1
2013-08-17	S08	9	4	0	0	0	1
2013-01-06	S02	2	4	0	0	0	1
2014-01-07	S02	3	2	0	0	1	1
2014-01-07	S02	3	2	0	0	1	1
2014-01-07	S02	3	2	0	0	1	1
2014-01-07	S02	3	2	0	0	1	1
2014-01-08	S10	2	5	0	0	0	1
2014-01-09	S07	1	2	0	0	0	1
2014-01-09	S07	1	2	0	0	0	1
2014-01-09	S07	2	2	0	0	0	1
2014-01-10	S06	2	5	0	0	0	1
2014-01-22	S09	2	2	0	0	0	1
2014-01-22	S09	1	2	0	0	0	1
2014-02-06	S07	3	4	0	0	0	1
2014-02-12	S06	2	2	0	0	0	1
2014-02-12	S06	2	2	0	0	0	1
2014-02-12	S06	2	2	0	0	0	1
2014-02-12	S06	2	4	0	0	0	1
2014-02-14	S01	1	2	0	0	0	1
2014-02-19	S03	2	2	0	0	0	1
2014-02-20	S08	1	2	0	0	0	1
2014-03-06	S06	2	5	0	0	0	1
2014-03-06	S06	2	5	0	0	0	1
2014-03-06	S06	1	2	0	0	0	1
2014-03-08	S10	1	1	0	0	0	1
2014-03-08	S10	1	1	0	0	0	1
2014-03-08	S10	1	1	0	0	0	1
2014-03-08	S10	1	1	0	0	0	1
2014-03-08	S10	2	2	0	0	0	1
2014-03-08	S10	2	2	0	0	0	1
2014-03-08	S10	2	2	0	0	0	1
2014-03-12	S08	2	4	0	0	0	1
2014-03-14	S05	2	2	0	0	0	1
2013-12-03	S02	9	2	0	0	0	1
2013-12-04	S10	1	1	0	0	0	1
2013-12-04	S10	1	1	0	0	0	1
2013-12-04	S10	1	1	0	0	0	1
2013-12-04	S10	1	1	0	0	0	1
2013-12-13	S03	2	4	0	0	0	1
2013-12-13	S03	2	4	0	0	0	1
2013-10-05	S01	3	2	0	0	0	1
2013-10-05	S01	6	2	0	0	0	1
2013-10-08	S09	6	2	0	0	0	1
2013-10-04	S06	2	2	0	0	0	1
2013-10-04	S06	4	2	0	0	0	1
2013-10-04	S06	5	2	0	0	0	1
2013-10-04	S06	5	1	0	0	0	1
2013-10-04	S06	5	2	0	0	0	1
2013-10-03	S10	3	1	0	0	0	1
2013-10-03	S10	5	1	0	0	0	1
2013-10-03	S07	1	1	0	0	0	1
2013-10-03	S07	3	2	0	0	0	1
2013-10-03	S07	3	1	0	0	0	1
2013-10-02	S02	1	2	0	0	0	1
2013-10-02	S02	5	5	0	0	0	1
2013-10-04	S03	3	3	0	0	0	1
2013-10-04	S03	3	1	0	0	0	1
2013-10-04	S03	3	1	0	0	0	1
2013-10-05	S04	9	1	0	0	0	1
2013-10-05	S04	9	1	0	0	0	1
2013-10-05	S04	9	1	0	0	0	1
2013-10-05	S04	9	1	0	0	0	1
2013-10-05	S04	9	1	0	0	0	1
2013-10-05	S04	9	1	0	0	0	1
2013-10-05	S04	9	1	0	0	0	1
2013-10-05	S04	9	1	0	0	0	1
2013-10-05	S04	9	1	0	0	0	1
2013-10-05	S04	9	1	0	0	0	1
2013-10-08	S08	1	1	0	0	0	1
2013-10-08	S08	3	1	0	0	0	1
2013-10-08	S08	3	1	0	0	0	1
2013-10-08	S08	3	1	0	0	0	1
2013-10-08	S08	5	1	0	0	0	1
2013-10-08	S08	5	1	0	0	0	1
2013-10-08	S08	5	1	0	0	0	1
2013-10-08	S08	5	1	0	0	0	1
2013-10-08	S08	5	1	0	0	0	1
2013-10-08	S08	3	1	0	0	0	1
2013-10-08	S08	9	1	0	0	0	1
2013-10-08	S08	9	1	0	0	0	1
2013-10-08	S08	2	1	0	0	1	1
2013-10-08	S08	2	1	0	0	1	1
2013-06-05	S02	2	5	0	0	0	1
2013-06-05	S02	1	3	0	0	0	1
2013-06-05	S02	9	1	0	0	0	1
2013-08-06	S02	2	2	0	0	1	1
2013-08-06	S02	4	2	0	0	0	1
2013-08-06	S02	9	2	0	0	0	1
2013-09-03	S02	5	3	0	0	0	1
2013-09-03	S02	3	3	0	0	0	1
2013-09-03	S02	9	2	0	0	0	1
2013-09-03	S02	5	4	0	0	0	1
2013-05-29	S01	1	3	1	0	0	1
2013-05-29	S01	3	4	0	0	0	1
2013-08-07	S10	3	5	0	0	0	1
2013-08-07	S10	4	5	0	0	0	1
2013-08-07	S10	1	3	0	0	0	1
2013-09-04	S10	1	4	0	0	0	1
2013-09-04	S10	3	4	0	0	0	1
2013-09-04	S10	9	2	0	0	0	1
2013-09-04	S10	4	4	0	0	0	1
2013-09-04	S10	4	5	0	0	0	1
2013-09-04	S10	4	5	0	0	0	1
2013-09-04	S10	4	5	0	0	0	1
2013-09-04	S10	4	5	0	0	0	1
2013-05-31	S01	2	3	0	0	0	1
2013-05-31	S01	2	1	0	0	0	1
2013-05-31	S01	1	3	0	0	0	1
2013-06-02	S01	1	4	0	0	0	1
2013-06-06	S04	4	5	0	0	0	1
2013-06-04	S04	1	2	0	0	0	1
2013-08-16	S04	4	5	0	0	0	1
2013-08-16	S04	5	4	0	0	0	1
2013-09-13	S04	4	5	0	0	0	1
2013-09-13	S04	4	5	0	0	0	1
2013-09-13	S04	4	5	0	0	0	1
2013-09-13	S04	4	5	0	0	0	1
2013-09-13	S04	4	5	0	0	0	1
2013-09-13	S04	4	5	0	0	0	1
2013-09-13	S04	4	5	0	0	0	1
2013-09-13	S04	5	4	0	0	0	1
2013-06-03	S07	3	1	0	0	0	1
2013-06-03	S07	3	2	0	0	0	1
2013-06-03	S07	3	5	0	0	0	1
2013-06-04	S07	1	4	0	0	0	1
2013-06-04	S07	3	3	0	0	0	1
2013-08-08	S07	1	1	0	0	0	1
2013-08-08	S07	3	5	0	0	0	1
2013-08-08	S07	3	2	0	0	0	1
2013-08-08	S07	3	2	0	0	0	1
2013-08-08	S07	3	3	0	0	0	1
2013-08-08	S07	5	4	0	0	0	1
2013-08-08	S07	3	4	0	0	0	1
2013-09-05	S07	1	2	0	0	0	1
2013-09-05	S07	1	3	0	0	0	1
2013-09-05	S07	3	3	0	0	0	1
2013-09-05	S07	3	2	0	0	0	1
2013-09-05	S07	2	2	0	0	0	1
2013-09-05	S07	5	4	0	0	0	1
2013-09-05	S07	3	4	0	0	0	1
2013-09-05	S07	3	4	0	0	0	1
2013-09-05	S07	9	2	0	0	0	1
2013-06-05	S03	1	3	0	0	0	1
2013-06-05	S03	1	2	0	0	0	1
2013-06-04	S03	2	1	0	0	0	1
2013-06-04	S03	2	3	0	0	0	1
2013-06-03	S03	9	5	0	0	0	1
2013-08-14	S03	2	2	0	0	0	1
2013-08-14	S03	4	4	0	0	0	1
2013-08-14	S03	3	2	0	0	0	1
2013-08-14	S03	9	2	0	0	0	1
2013-09-11	S03	1	2	0	0	0	1
2013-09-11	S03	3	3	0	0	0	1
2013-09-11	S03	4	4	0	0	0	1
2013-09-11	S03	5	3	0	0	0	1
2013-09-11	S03	9	1	0	0	0	1
2013-09-11	S03	3	2	0	0	0	1
2013-09-11	S03	3	2	0	0	0	1
2013-09-11	S03	2	2	0	0	1	1
2013-05-30	S05	3	3	0	0	0	1
2013-09-07	S05	1	2	0	0	0	1
2013-09-07	S05	5	2	0	0	0	1
2013-09-07	S05	9	2	0	0	0	1
2013-06-04	S09	2	2	0	0	0	1
2013-08-20	S09	1	1	0	0	0	1
2013-08-20	S09	5	3	0	0	0	1
2013-08-20	S09	1	3	0	0	0	1
2013-09-18	S09	1	3	0	0	0	1
2013-09-18	S09	1	1	0	0	0	1
2013-09-18	S09	5	5	0	0	0	1
2013-09-18	S09	9	1	0	0	0	1
2013-09-18	S09	1	4	0	0	0	1
2013-09-18	S09	9	1	0	0	0	1
2013-05-18	S01	1	2	0	0	0	1
2013-05-18	S01	6	3	0	0	0	1
2013-05-18	S01	6	3	0	0	0	1
2013-08-21	S01	1	2	0	0	0	1
2013-08-21	S01	3	2	0	0	0	1
2013-08-21	S01	9	1	0	0	0	1
2013-08-21	S01	1	3	0	0	0	1
2013-08-21	S01	2	3	0	0	0	1
2013-08-21	S01	1	1	0	0	0	1
2013-09-17	S01	9	2	0	0	0	1
2013-05-29	S06	3	4	0	0	0	1
2013-05-30	S06	1	1	0	0	0	1
2013-05-30	S06	1	2	0	0	0	1
2013-05-30	S06	2	5	0	0	0	1
2013-05-30	S06	2	3	0	0	0	1
2013-05-30	S06	2	2	0	0	0	1
2013-05-30	S06	9	3	0	0	0	1
2013-08-08	S06	1	3	0	0	0	1
2013-08-08	S06	3	1	0	0	0	1
2013-08-08	S06	5	3	0	0	0	1
2013-08-09	S06	5	2	0	0	0	1
2013-08-09	S06	5	1	0	0	0	1
2013-09-12	S06	1	4	0	0	0	1
2013-09-12	S06	1	4	0	0	0	1
2013-09-12	S06	1	4	0	0	0	1
2013-09-12	S06	1	4	0	0	0	1
2013-09-12	S06	5	2	0	0	0	1
2013-09-12	S06	5	4	0	0	0	1
2013-09-12	S06	9	5	0	0	0	1
2013-09-12	S06	5	1	0	0	0	1
2013-09-12	S06	9	2	0	0	0	1
2013-05-29	S08	1	1	0	0	0	1
2013-05-28	S08	1	3	0	0	0	1
2013-05-28	S08	1	2	0	0	0	1
2013-05-29	S08	1	2	0	0	0	1
2013-05-29	S08	5	2	0	0	0	1
2013-05-29	S08	2	2	0	0	0	1
2013-05-29	S08	4	5	0	0	0	1
2013-05-29	S08	4	5	0	0	0	1
2013-05-29	S08	4	5	0	0	0	1
2013-08-17	S08	1	1	0	0	0	1
2013-08-17	S08	1	1	0	0	0	1
2013-08-17	S08	1	1	0	0	0	1
2013-08-17	S08	3	4	0	0	0	1
2013-08-17	S08	4	5	0	0	0	1
2013-08-17	S08	3	3	0	0	0	1
2013-08-17	S08	9	4	0	0	0	1
2013-08-17	S08	3	3	0	0	0	1
2013-08-17	S08	5	4	0	0	0	1
2013-08-19	S08	2	3	0	0	0	1
2013-08-19	S08	1	4	0	0	0	1
2013-08-19	S08	2	4	0	0	0	1
2013-08-19	S08	2	4	0	0	0	1
2013-08-19	S08	2	4	0	0	0	1
2013-09-19	S08	4	5	0	0	0	1
2013-09-19	S08	5	2	0	0	0	1
2013-09-19	S08	5	3	0	0	0	1
2013-09-19	S08	3	2	0	0	0	1
2013-09-19	S08	3	2	0	0	0	1
2013-09-19	S08	3	2	0	0	0	1
2013-09-19	S08	3	2	0	0	0	1
2013-09-19	S08	3	2	0	0	0	1
2013-09-19	S08	3	2	0	0	0	1
2013-09-19	S08	3	2	0	0	0	1
2013-09-19	S08	3	2	0	0	0	1
2013-09-19	S08	3	2	0	0	0	1
2013-09-19	S08	3	2	0	0	0	1
2013-09-19	S08	9	5	0	0	0	1
2013-09-19	S08	3	2	0	0	0	1
2013-09-19	S08	2	3	0	0	0	1
2013-09-19	S08	2	3	0	0	0	1
2013-11-05	S02	5	3	0	0	0	1
2013-11-06	S10	9	4	0	0	0	1
2013-11-06	S10	1	2	0	0	0	1
2013-11-06	S10	1	2	0	0	0	1
2013-11-06	S10	1	2	0	0	0	1
2013-11-06	S10	1	2	0	0	0	1
2013-11-06	S10	1	2	0	0	0	1
2013-11-06	S10	1	5	0	0	0	1
2013-11-07	S07	5	3	0	0	0	1
2013-11-07	S07	2	4	0	0	0	1
2013-11-07	S07	2	4	0	0	0	1
2013-11-07	S07	2	4	0	0	0	1
2013-11-07	S07	2	4	0	0	0	1
2013-11-07	S07	2	4	0	0	0	1
2013-11-09	S03	2	2	0	0	0	1
2013-11-09	S03	2	2	0	0	0	1
2013-11-09	S03	2	2	0	0	0	1
2013-11-09	S03	2	2	0	0	0	1
2013-11-12	S01	1	4	0	0	0	1
2013-11-13	S04	4	4	0	0	0	1
2013-11-13	S04	4	4	0	0	0	1
2013-11-13	S04	4	4	0	0	0	1
2013-11-13	S04	5	4	0	0	0	1
2013-11-13	S08	1	3	0	0	0	1
2013-11-13	S08	2	3	0	0	0	1
2013-11-16	S05	1	4	0	0	0	1
2013-01-06	S02	1	3	0	0	0	1
2013-01-06	S02	1	3	0	0	0	1
2013-01-06	S02	1	3	0	0	0	1
2013-01-06	S02	1	3	0	0	0	1
2014-01-08	S10	1	2	0	0	0	1
2014-01-08	S10	1	2	0	0	0	1
2014-01-08	S10	1	2	0	0	0	1
2014-01-08	S10	1	2	0	0	0	1
2014-01-08	S10	9	3	0	0	0	1
2014-01-10	S06	1	2	0	0	0	1
2014-01-10	S06	1	2	0	0	0	1
2014-01-10	S06	1	2	0	0	0	1
2014-01-13	S03	1	1	0	0	0	1
2014-01-13	S03	1	1	0	0	0	1
2014-01-13	S03	1	1	0	0	0	1
2014-01-13	S03	1	1	0	0	0	1
2014-01-13	S03	1	1	0	0	0	1
2014-01-13	S03	1	1	0	0	0	1
2014-01-13	S03	1	2	0	0	0	1
2014-01-13	S03	1	2	0	0	0	1
2014-01-13	S03	1	2	0	0	0	1
2014-01-13	S03	1	2	0	0	0	1
2014-01-14	S03	1	1	0	0	0	1
2014-01-14	S03	1	1	0	0	0	1
2014-01-14	S03	1	1	0	0	0	1
2014-01-14	S03	1	1	0	0	0	1
2014-01-14	S03	1	1	0	0	0	1
2014-01-14	S03	1	1	0	0	0	1
2014-01-14	S03	1	1	0	0	0	1
2014-01-14	S03	1	1	0	0	0	1
2014-01-14	S03	1	2	0	0	0	1
2014-01-14	S03	1	2	0	0	0	1
2014-01-14	S03	1	2	0	0	0	1
2014-01-14	S03	1	2	0	0	0	1
2014-01-20	S04	2	2	0	0	0	1
2014-01-21	S08	1	3	0	0	0	1
2014-01-21	S08	2	2	0	0	0	1
2014-02-04	S02	2	2	0	0	0	1
2014-02-04	S02	2	4	0	0	0	1
2014-02-05	S02	1	1	0	0	0	1
2014-02-05	S02	1	1	0	0	0	1
2014-02-05	S02	1	1	0	0	0	1
2014-02-05	S02	1	1	0	0	0	1
2014-02-12	S06	2	1	0	0	0	1
2014-02-14	S01	1	3	0	0	0	1
2014-02-20	S08	1	1	0	0	0	1
2014-02-20	S08	2	2	0	0	0	1
2014-03-06	S06	3	1	0	0	0	1
2014-03-11	S09	2	3	0	0	0	1
2014-03-13	S04	1	3	0	0	0	1
2013-12-04	S10	1	4	0	0	0	1
2013-12-04	S10	9	4	0	0	0	1
2013-12-05	S07	3	4	0	0	0	1
2013-12-14	S01	3	4	0	0	0	1
2013-12-19	S08	1	3	0	0	0	1
2013-12-19	S08	1	3	0	0	0	1
2013-10-03	S07	1	1	0	0	0	1
2013-10-03	S07	2	2	0	0	0	1
2013-10-03	S07	4	5	0	0	0	1
2013-10-03	S07	5	3	0	0	0	1
2013-10-03	S07	3	1	0	0	0	1
2013-10-03	S07	9	5	0	0	0	1
2013-10-04	S03	1	3	0	0	0	1
2013-10-04	S03	4	5	0	0	0	1
2013-10-04	S03	9	3	0	0	0	1
2013-10-04	S03	9	2	0	0	0	1
2013-10-04	S03	9	2	0	0	0	1
2013-10-05	S04	1	3	0	0	0	1
2013-10-05	S04	4	5	0	0	0	1
2013-10-05	S04	4	5	0	0	0	1
2013-10-05	S04	9	1	0	0	0	1
2013-10-08	S08	4	5	0	0	0	1
2013-10-08	S08	2	3	0	0	0	1
2013-10-08	S08	2	1	0	0	0	1
2013-10-08	S08	2	1	0	0	0	1
2013-10-08	S08	2	1	0	0	0	1
2013-10-08	S08	1	3	0	0	0	1
2013-10-08	S08	9	5	0	0	0	1
2013-06-05	S02	1	2	0	0	0	1
2013-06-05	S02	2	2	0	0	0	1
2013-06-05	S02	6	1	0	0	0	1
2013-08-06	S02	1	5	0	0	0	1
2013-05-31	S01	1	2	0	0	0	1
2013-05-31	S01	2	3	0	0	0	1
2013-05-31	S01	2	2	3	0	1	1
2013-05-31	S01	2	3	3	0	1	1
2013-05-31	S01	1	3	0	0	0	1
2013-06-06	S04	9	2	0	0	0	1
2013-06-05	S04	1	5	0	0	0	1
2013-06-03	S07	3	1	0	0	0	1
2013-06-03	S07	3	2	0	0	0	1
2013-06-03	S07	4	5	0	0	0	1
2013-06-03	S07	9	5	0	0	0	1
2013-06-04	S07	1	3	0	0	0	1
2013-06-04	S07	1	4	0	0	0	1
2014-06-04	S07	1	4	0	0	0	1
2013-06-05	S03	1	1	1	0	0	1
2013-06-05	S03	2	1	0	0	0	1
2013-06-05	S03	3	2	0	0	0	1
2013-06-04	S03	9	2	0	0	0	1
2013-06-04	S03	1	1	0	0	0	1
2013-05-30	S05	2	1	3	0	1	1
2013-05-30	S05	5	3	0	0	0	1
2013-05-30	S05	5	4	0	0	0	1
2013-05-30	S05	5	3	0	0	0	1
2013-06-06	S09	1	5	0	0	0	1
2013-06-04	S09	5	4	0	0	0	1
2013-06-04	S09	9	5	0	0	0	1
2013-06-04	S09	1	2	0	0	0	1
2013-05-18	S01	3	3	0	0	0	1
2013-05-18	S01	5	1	0	0	0	1
2013-05-30	S06	1	2	0	0	0	1
2013-05-30	S06	2	4	3	0	1	1
2013-05-30	S06	1	1	0	0	0	1
2013-05-30	S06	1	3	0	0	0	1
2013-05-30	S06	1	1	0	0	0	1
2013-05-30	S06	1	1	0	0	0	1
2013-05-30	S06	1	4	0	0	0	1
2013-05-30	S06	2	2	0	0	0	1
2013-05-30	S06	2	2	0	0	0	1
2013-05-29	S08	1	1	0	0	0	1
2013-05-28	S08	1	2	0	0	0	1
2013-05-29	S08	1	1	0	0	0	1
2013-05-29	S08	1	1	0	0	0	1
2013-05-29	S08	2	2	0	0	0	1
2013-05-29	S08	1	5	0	0	0	1
2013-05-29	S08	2	3	0	0	0	1
2013-05-29	S08	2	4	0	0	0	1
2013-11-05	S02	2	3	0	0	0	1
2013-11-05	S02	4	5	0	0	0	1
2013-11-05	S02	1	2	0	0	0	1
2013-11-06	S10	2	3	0	0	0	1
2013-11-09	S03	2	2	0	0	0	1
2013-11-09	S03	2	2	0	0	0	1
2013-11-13	S08	4	5	0	0	0	1
2013-11-13	S08	3	5	0	0	0	1
2013-11-15	S09	1	1	0	0	0	1
2014-01-15	S01	1	3	0	0	0	1
2014-01-15	S01	1	2	0	0	0	1
2014-02-20	S03	2	2	0	0	0	1
2014-02-20	S03	2	2	0	0	0	1
2014-02-20	S03	2	2	0	0	0	1
2014-02-20	S03	2	2	0	0	0	1
2014-03-04	S01	1	3	0	0	0	1
2014-03-15	S07	2	3	0	0	0	1
2013-02-13	S01	9	4	0	0	0	1
2013-10-03	S07	3	1	0	0	0	1
2013-10-04	S03	4	5	0	0	0	1
2013-10-08	S08	9	5	0	0	0	1
2013-10-08	S08	2	5	0	0	0	1
2013-06-05	S02	1	1	0	0	0	1
2013-06-05	S02	3	3	0	0	0	1
2013-08-06	S02	1	2	0	0	0	1
2013-09-04	S10	4	4	0	0	0	1
2013-05-31	S01	2	2	3	0	1	1
2013-05-31	S01	2	5	0	0	0	1
2013-05-31	S01	1	2	1	0	0	1
2013-06-04	S07	1	1	0	0	0	1
2013-06-04	S07	2	2	0	0	0	1
2013-06-04	S03	2	1	0	0	0	1
2013-06-04	S03	1	2	0	0	0	1
2013-05-30	S05	2	2	0	0	0	1
2013-05-30	S05	4	3	0	0	0	1
2013-05-30	S05	4	3	0	0	0	1
2013-06-04	S09	1	1	0	0	0	1
2013-06-04	S09	1	1	0	0	0	1
2013-05-30	S01	1	2	0	0	0	1
2013-05-30	S01	1	2	3	0	1	1
2013-05-30	S01	1	2	0	0	0	1
2013-05-30	S01	1	1	0	0	0	1
2013-05-29	S06	1	3	0	0	0	1
2013-05-30	S06	1	1	0	0	0	1
2013-05-30	S06	1	3	0	0	0	1
2013-05-30	S06	1	3	0	0	0	1
2013-08-09	S06	9	4	0	0	0	1
2013-05-29	S08	1	2	0	0	0	1
2013-05-29	S08	5	1	0	0	0	1
2013-05-29	S08	1	2	0	0	0	1
2013-05-29	S08	2	1	0	0	0	1
2013-08-17	S08	3	4	0	0	0	1
2013-08-17	S08	3	4	0	0	0	1
2013-08-17	S08	3	4	0	0	0	1
2013-08-17	S08	3	4	0	0	0	1
2013-11-06	S10	5	5	0	0	0	1
2013-11-12	S01	9	4	0	0	1	1
2013-11-12	S01	3	3	0	0	0	1
2014-01-14	S03	2	2	0	0	0	0
2014-01-14	S03	2	2	0	0	0	0
2014-01-14	S03	2	2	0	0	0	0
2014-01-14	S03	2	2	0	0	0	0
2014-01-14	S03			0	0	0	0
2014-01-22	S09	1	1	0	0	0	0
2014-01-22	S09	1	1	0	0	0	0
2014-01-22	S09	1	1	0	0	0	0
2014-01-22	S09	1	1	0	0	0	0
2014-01-22	S09	1	2	0	0	0	0
2014-01-22	S09	2	3	0	0	0	0
2014-01-22	S09	2	3	0	0	0	0
2014-01-22	S09	2	2	0	0	0	0
2014-01-22	S09	2	2	0	0	0	0
2014-01-23	S05	1	2	0	0	0	0
2014-01-23	S05	1	2	0	0	0	0
2014-01-23	S05	1	2	0	0	0	0
2014-01-23	S05	1	3	0	0	0	0
2014-01-23	S05	2	1	0	0	0	0
2014-01-23	S05	2	1	0	0	0	0
2014-02-05	S02	1	4	0	0	0	0
2014-02-05	S02	2	2	0	0	0	0
2014-02-05	S10	2	1	0	0	0	0
2014-02-05	S10	2	1	0	0	0	0
2014-02-05	S10	2	1	0	0	0	0
2014-02-05	S10	2	1	0	0	0	0
2014-02-05	S10	1	2	0	0	0	0
2014-02-05	S10	2	1	0	0	0	0
2014-02-05	S10	2	1	0	0	0	0
2014-02-05	S10	2	1	0	0	0	0
2014-02-05	S10	2	2	0	0	0	0
2014-02-05	S10	2	2	0	0	0	0
2014-02-05	S10	2	2	0	0	0	0
2014-02-05	S10	2	4	0	0	0	0
2014-02-19	S01	1	2	0	0	0	0
2014-02-20	S01	1	2	0	0	0	0
2014-02-21	S01	1	2	0	0	0	0
2014-02-22	S01	1	2	0	0	0	0
2014-02-14	S01	1	2	0	0	0	0
2014-02-14	S01	1	2	0	0	0	0
2014-02-14	S01	1	2	0	0	0	0
2014-02-14	S01	1	2	0	0	0	0
2014-02-14	S01			0	0	0	0
2014-02-14	S01			0	0	0	0
2014-02-19	S03	2	2	0	0	0	0
2014-02-19	S03	2	2	0	0	0	0
2014-02-19	S03	2	2	0	0	0	0
2014-02-21	S09	2	2	0	0	0	0
2014-02-21	S09	2	2	0	0	0	0
2014-02-21	S05	1	2	0	0	0	0
2014-02-21	S05	1	2	0	0	0	0
2014-02-21	S05	2	4	0	0	0	0
2014-02-21	S05	1	3	0	0	0	0
2014-02-21	S05	1	3	0	0	0	0
2014-02-21	S05	1	3	0	0	0	0
2014-02-21	S05	1	3	0	0	0	0
2014-02-22	S05	2	4	0	0	0	0
2014-02-22	S05	1	2	0	0	0	0
2014-02-22	S05	1	2	0	0	0	0
2014-02-22	S05	9	3	0	0	0	0
2014-02-22	S05	1	3	0	0	0	0
2014-02-22	S05	1	3	0	0	0	0
2014-02-22	S05	1	3	0	0	0	0
2014-03-04	S01			0	0	0	0
2014-03-04	S01			0	0	0	0
2014-03-11	S09			0	0	0	0
2013-12-03	S02	1	1	0	0	0	0
2013-12-03	S02	1	1	0	0	0	0
2013-12-03	S02	1	1	0	0	0	0
2013-12-03	S02	1	1	0	0	0	0
2013-12-03	S02	1	2	0	0	0	0
2013-12-03	S02	2	3	0	0	0	0
2013-12-03	S02	1	3	0	0	0	0
2013-12-03	S02	2	1	0	0	0	0
2013-12-03	S02	2	1	0	0	0	0
2013-12-03	S02	2	1	0	0	0	0
2013-12-03	S02	2	1	0	0	0	0
2013-12-03	S02	1	1	0	0	0	0
2013-12-03	S02	1	1	0	0	0	0
2013-12-03	S02	2	1	0	0	0	0
2013-12-04	S10	1	4	0	0	0	0
2013-12-04	S10	3	4	0	0	0	0
2013-12-04	S10	2	1	0	0	0	0
2013-12-04	S10	4	4	0	0	0	0
2013-12-04	S10	2	2	0	0	0	0
2013-12-04	S10	2	2	0	0	1	0
2013-12-04	S10	2	2	0	0	1	0
2013-12-04	S10	2	2	0	0	1	0
2013-12-04	S10	2	2	0	0	1	1
2013-12-04	S10	2	3	0	0	0	0
2013-12-04	S10	2	3	0	0	0	0
2013-12-04	S10	2	3	0	0	0	0
2013-12-04	S10	4	5	0	0	0	1
2013-12-05	S07	1	1	0	0	0	0
2013-12-05	S07	2	2	0	0	0	0
2013-12-05	S07	1	4	0	0	0	1
2013-12-05	S07	2	2	0	0	0	0
2013-12-05	S07	2	2	0	0	0	0
2013-12-05	S07	2	2	0	0	0	0
2013-12-05	S07	2	2	0	0	0	0
2013-12-05	S07	2	2	0	0	0	0
2013-12-05	S07	2	2	0	0	0	0
2013-12-05	S07	2	2	0	0	0	0
2013-12-12	S06	1	4	0	0	0	0
2013-12-12	S06	1	4	0	0	0	0
2013-12-12	S06	1	4	0	0	0	0
2013-12-12	S06	1	4	0	0	0	0
2013-12-12	S06	2	1	0	0	0	0
2013-12-12	S06	2	1	0	0	0	0
2013-12-12	S06	2	1	0	0	0	0
2013-12-12	S06	2	1	0	0	0	0
2013-12-12	S06	2	1	0	0	0	0
2013-12-12	S06	2	3	0	0	0	0
2013-12-12	S06	2	2	0	0	1	0
2013-12-12	S06	2	4	0	0	0	1
2013-12-12	S06	2	4	0	0	0	1
2013-12-12	S06	2	4	0	0	0	1
2013-12-13	S03	1	2	0	0	0	0
2013-12-13	S03	1	2	0	0	0	0
2013-12-13	S03	1	2	0	0	0	0
2013-12-13	S03	1	2	0	0	0	0
2013-12-13	S03	1	2	0	0	0	0
2013-12-13	S03	1	2	0	0	0	0
2013-12-13	S03	1	2	0	0	0	0
2013-12-13	S03	4	4	0	0	0	0
2013-12-13	S03	2	2	0	0	0	0
2013-12-13	S03	1	2	0	0	0	1
2013-12-13	S03	2	2	0	0	0	0
2013-12-13	S03	2	4	0	0	0	0
2013-12-13	S03	2	4	0	0	0	0
2013-12-13	S03	2	4	0	0	0	0
2013-12-13	S03	2	4	0	0	0	0
2013-12-13	S03			0	0	0	0
2013-12-14	S01	1	2	0	0	0	0
2013-12-14	S01	1	2	0	0	0	0
2013-12-14	S01	1	2	0	0	0	0
2013-12-14	S01	1	2	0	0	0	0
2013-12-14	S01	1	3	0	0	0	0
2013-12-14	S01	2	1	0	0	0	0
2013-02-13	S01	2	3	0	0	0	0
2013-12-14	S01	2	4	0	0	0	0
2013-12-14	S01	1	2	0	0	0	0
2013-12-14	S01	2	2	0	0	0	0
2013-12-14	S01	2	1	0	0	0	0
2013-12-14	S01	1	2	0	0	0	0
2013-12-17	S04	1	2	0	0	0	0
2013-12-17	S04	1	2	0	0	0	0
2013-12-17	S04	1	2	0	0	0	0
2013-12-17	S04	1	2	0	0	0	0
2013-12-18	S04	4	4	0	0	0	0
2013-12-19	S04	1	2	0	0	0	0
2013-12-20	S04	5	1	0	0	0	0
2013-12-21	S04	2	3	0	0	0	0
2013-12-18	S08	1	2	0	0	0	0
2013-12-18	S08	1	2	0	0	0	0
2013-12-18	S08	1	2	0	0	0	0
2013-12-18	S08	1	2	0	0	0	0
2013-12-20	S08	2	2	0	0	0	0
2013-12-20	S08	2	2	0	0	0	0
2013-12-20	S08	2	2	0	0	0	0
2013-12-20	S08	2	2	0	0	0	0
2013-12-21	S08	1	4	0	0	0	0
2013-12-22	S08	4	4	0	0	0	0
2013-12-18	S08	1	1	0	0	0	0
2013-12-18	S08	2	2	0	0	0	0
2013-12-18	S08	2	2	0	0	0	0
2013-12-18	S08	2	2	0	0	0	0
2013-12-18	S08	2	3	0	0	0	0
2013-12-18	S08	2	3	0	0	0	0
2013-12-20	S08	1	1	0	0	0	0
2013-12-18	S08	2	2	0	0	0	0
2013-12-18	S08	2	2	0	0	0	0
2013-12-19	S09	1	2	0	0	0	0
2013-12-19	S09	1	2	0	0	0	0
2013-12-19	S09	1	2	0	0	0	0
2013-12-19	S09	2	1	0	0	0	0
2013-12-19	S09	2	1	0	0	0	0
2013-12-19	S09	2	1	0	0	0	0
2013-12-19	S09	3	4	0	0	0	0
2013-12-19	S09	2	3	0	0	0	0
2013-12-19	S09	2	2	0	0	0	0
2013-12-19	S09	2	2	0	0	0	0
2013-12-19	S09	2	2	0	0	0	0
2013-12-19	S09	2	4	0	0	0	1
2013-12-19	S09	2	1	0	0	0	0
2013-12-19	S09	2	1	0	0	0	0
2013-12-19	S09	2	1	0	0	0	0
2013-12-19	S09	2	1	0	0	0	0
2013-12-19	S09	2	1	0	0	0	0
2013-12-19	S09	2	1	0	0	0	0
2013-12-21	S05	1	2	0	0	0	0
2013-12-21	S05	1	2	0	0	0	0
2013-12-21	S05	1	1	0	0	0	0
2013-12-21	S05	1	1	0	0	0	0
2013-12-21	S05	2	3	0	0	0	0
2013-12-21	S05	2	4	0	0	0	0
2013-12-21	S05	2	3	0	0	0	0
2013-12-21	S05	2	2	0	0	0	0
2013-12-21	S05	3	5	0	0	0	0
2013-10-05	S01	1	2	0	0	0	0
2013-10-05	S01	1	2	0	0	0	0
2013-10-05	S01	1	2	0	0	0	0
2013-10-05	S01	1	2	0	0	0	0
2013-10-05	S01	1	2	0	0	0	0
2013-10-05	S01	1	2	0	0	0	0
2013-10-05	S01	1	1	0	0	0	0
2013-10-05	S01	1	1	0	0	0	0
2013-10-05	S01	3	3	0	0	0	0
2013-10-05	S01	3	2	0	0	0	0
2013-10-05	S01	5	1	0	0	0	0
2013-10-05	S01	5	2	0	0	0	0
2013-10-05	S01	5	3	0	0	0	0
2013-10-05	S01	5	3	0	0	0	0
2013-10-05	S01	2	2	0	0	0	0
2013-10-05	S01	2	2	0	0	0	0
2013-10-05	S01	1	1	0	0	0	0
2013-10-05	S01	1	2	0	0	0	0
2013-10-05	S01	5	1	0	0	0	0
2013-10-05	S01	5	2	0	0	0	0
2013-10-05	S01	1	1	0	0	0	0
2013-10-05	S01	5	2	0	0	0	0
2013-10-05	S01	5	1	0	0	0	0
2013-10-05	S01	5	2	0	0	0	0
2013-10-05	S01	5	1	0	0	0	0
2013-10-05	S01	2	2	0	0	0	0
2013-10-05	S01	2	1	0	0	0	0
2013-10-05	S01	2	1	0	0	0	0
2013-10-05	S01	3	1	0	0	0	0
2013-10-05	S01	5	1	0	0	0	0
2013-10-05	S01	5	1	0	0	0	0
2013-10-05	S01	3	2	0	0	0	0
2013-10-08	S09	1	1	0	0	0	0
2013-10-08	S09	2	1	0	0	0	0
2013-10-08	S09	2	1	0	0	0	0
2013-10-08	S09	2	1	0	0	0	0
2013-10-08	S09	2	1	0	0	0	0
2013-10-08	S09	2	1	0	0	0	0
2013-10-08	S09	2	1	0	0	0	0
2013-10-08	S09	5	1	0	0	0	0
2013-10-08	S09	1	2	0	0	0	0
2013-10-08	S09	5	1	0	0	0	0
2013-10-08	S09	1	2	0	0	0	0
2013-10-08	S09	1	2	0	0	0	0
2013-10-08	S09	5	2	0	0	0	0
2013-10-08	S09	1	2	0	0	0	0
2013-10-08	S09	1	2	0	0	0	0
2013-10-08	S09	5	2	0	0	0	0
2013-10-08	S09	5	2	0	0	0	0
2013-10-08	S09	5	2	0	0	0	0
2013-10-08	S09	1	1	0	0	0	0
2013-10-08	S09	1	1	0	0	0	0
2013-10-08	S09	2	1	0	0	0	0
2013-10-08	S09	2	2	0	0	0	0
2013-10-08	S09	1	2	0	0	0	0
2013-10-08	S09	5	2	0	0	0	0
2013-10-08	S09	5	2	0	0	0	0
2013-10-08	S09	5	2	0	0	0	0
2013-10-08	S09	5	1	0	0	0	0
2013-10-08	S09	5	2	0	0	0	0
2013-10-08	S09	5	2	0	0	0	0
2013-10-08	S09	5	2	0	0	0	0
2013-10-04	S06	2	1	0	0	0	0
2013-10-04	S06	3	2	0	0	0	0
2013-10-04	S06	5	2	0	0	0	0
2013-10-04	S06	3	1	0	0	0	0
2013-10-04	S06	5	2	0	0	0	0
2013-10-04	S06	5	2	0	0	0	0
2013-10-04	S06	5	3	0	0	0	0
2013-10-04	S06	2	1	0	0	0	0
2013-10-04	S06	2	1	0	0	1	0
2013-10-04	S06	2	1	0	0	0	0
2013-10-04	S06	2	1	0	0	0	0
2013-10-04	S06	2	1	0	0	0	0
2013-10-04	S06	2	1	0	0	0	0
2013-10-04	S06	1	1	0	0	0	0
2013-10-04	S06	5	3	0	0	0	0
2013-10-04	S06	5	2	0	0	0	0
2013-10-04	S06	5	2	0	0	0	0
2013-10-04	S06	3	1	0	0	0	0
2013-10-04	S06	1	1	0	0	0	0
2013-10-04	S06	1	1	0	0	0	0
2013-10-04	S06	2	1	0	0	0	0
2013-10-04	S06	5	1	0	0	0	0
2013-10-04	S06	5	2	0	0	0	0
2013-10-04	S06	5	2	0	0	0	0
2013-10-04	S06	5	3	0	0	0	0
2013-10-04	S06	3	1	0	0	0	0
2013-10-04	S06	3	1	0	0	0	0
2013-10-04	S06	1	1	0	0	0	0
2013-10-04	S06	1	2	0	0	0	0
2013-10-04	S06	3	2	0	0	0	0
2013-10-04	S06	4	4	0	0	0	0
2013-10-04	S06	4	4	0	0	0	0
2013-10-04	S06	5	3	0	0	0	0
2013-10-04	S06	5	3	0	0	0	0
2013-10-04	S06	5	2	0	0	0	0
2013-10-04	S06	5	3	0	0	0	0
2013-10-04	S06	5	2	0	0	0	0
2013-10-04	S06	5	5	0	0	0	0
2013-10-04	S06	5	5	0	0	0	0
2013-10-04	S06	5	2	0	0	0	0
2013-10-04	S06	6	2	0	0	0	0
2013-10-03	S10	1	1	0	0	0	0
2013-10-03	S10	1	1	0	0	0	0
2013-10-03	S10	1	1	0	0	0	0
2013-10-03	S10	1	1	0	0	0	0
2013-10-03	S10	1	2	0	0	0	0
2013-10-03	S10	1	2	0	0	0	0
2013-10-03	S10	1	2	0	0	0	0
2013-10-03	S10	1	1	0	0	0	0
2013-10-03	S10	3	3	0	0	0	0
2013-10-03	S10	3	1	0	0	0	0
2013-10-03	S10	4	3	0	0	0	0
2013-10-03	S10	5	1	0	0	0	0
2013-10-03	S10	5	1	0	0	0	0
2013-10-03	S10	5	4	0	0	0	0
2013-10-03	S10	1	1	0	0	0	0
2013-10-03	S10	2	2	0	0	0	0
2013-10-03	S10	2	2	0	0	0	0
2013-10-03	S10	2	1	0	0	0	0
2013-10-03	S10	2	1	0	0	0	0
2013-10-03	S10	2	1	0	0	0	0
2013-10-03	S10	2	1	0	0	0	0
2013-10-03	S10	2	2	0	0	0	0
2013-10-03	S07	1	1	0	0	0	0
2013-10-03	S07	1	1	0	0	0	0
2013-10-03	S07	2	5	0	0	0	0
2013-10-03	S07	2	5	0	0	0	0
2013-10-03	S07	3	2	0	0	0	0
2013-10-03	S07	2	2	0	0	0	0
2013-10-03	S07	2	2	0	0	0	0
2013-10-03	S07	2	2	0	0	0	0
2013-10-03	S07	2	2	0	0	0	0
2013-10-03	S07	5	3	0	0	0	0
2013-10-03	S07	3	1	0	0	0	0
2013-10-03	S07	3	1	0	0	0	0
2013-10-03	S07	3	1	0	0	0	0
2013-10-03	S07	9	3	0	0	0	0
2013-10-02	S05	1	1	0	0	0	0
2013-10-02	S05	1	2	0	0	0	0
2013-10-02	S05	1	2	0	0	0	0
2013-10-02	S05	2	1	0	0	0	0
2013-10-02	S05	2	1	0	0	0	0
2013-10-02	S05	2	1	0	0	0	0
2013-10-02	S05	2	2	0	0	0	0
2013-10-02	S05	1	1	0	0	0	0
2013-10-02	S05	9	1	0	0	0	0
2013-10-02	S05	3	1	0	0	0	0
2013-10-02	S05	3	1	0	0	0	0
2013-10-02	S05	3	1	0	0	0	0
2013-10-02	S05	3	1	0	0	0	0
2013-10-02	S05	9	2	0	0	0	0
2013-10-02	S02	1	3	0	0	0	0
2013-10-02	S02	1	1	0	0	0	0
2013-10-02	S02	2	1	0	0	1	0
2013-10-02	S02	2	1	0	0	1	0
2013-10-02	S02	2	5	0	0	0	0
2013-10-02	S02	2	5	0	0	0	0
2013-10-02	S02	1	3	0	0	0	0
2013-10-02	S02	3	1	0	0	0	0
2013-10-02	S02	3	1	0	0	0	0
2013-10-02	S02	1	3	0	0	0	0
2013-10-02	S02	1	3	0	0	0	0
2013-10-02	S02	1	3	0	0	0	0
2013-10-02	S02	1	3	0	0	0	0
2013-10-02	S02	2	2	0	0	0	0
2013-10-02	S02	1	1	0	0	0	0
2013-10-02	S02	4	5	0	0	0	0
2013-10-02	S02	4	5	0	0	0	0
2013-10-02	S02	9	5	0	0	0	0
2013-10-04	S03		N/A	0	0	0	0
2013-10-04	S03	2	1	0	0	0	0
2013-10-04	S03	2	1	0	0	0	0
2013-10-04	S03	2	1	0	0	0	0
2013-10-04	S03	2	1	0	0	0	0
2013-10-04	S03	2	1	0	0	0	0
2013-10-04	S03	1	3	0	0	0	0
2013-10-04	S03	1	3	0	0	0	0
2013-10-04	S03	1	3	0	0	0	0
2013-10-04	S03	1	3	0	0	0	0
2013-10-04	S03	1	3	0	0	0	0
2013-10-04	S03	2	1	0	0	0	0
2013-10-04	S03	1	5	0	0	0	0
2013-10-04	S03	2	1	0	0	0	0
2013-10-04	S03	2	1	0	0	0	0
2013-10-04	S03	2	1	0	0	0	0
2013-10-04	S03	2	1	0	0	0	0
2013-10-04	S03	2	1	0	0	0	0
2013-10-04	S03	2	1	0	0	0	0
2013-10-04	S03	2	1	0	0	0	0
2013-10-04	S03	2	1	0	0	0	0
2013-10-04	S03	2	1	0	0	0	0
2013-10-04	S03	2	1	0	0	0	0
2013-10-04	S03	2	1	0	0	0	0
2013-10-04	S03	4	5	0	0	0	0
2013-10-04	S03	4	5	0	0	0	0
2013-10-04	S03	4	5	0	0	0	0
2013-10-04	S03	4	5	0	0	0	0
2013-10-04	S03	4	5	0	0	0	0
2013-10-04	S03	4	5	0	0	0	0
2013-10-04	S03	4	5	0	0	0	0
2013-10-04	S03	4	5	0	0	0	0
2013-10-04	S03	5	3	0	0	0	0
2013-10-04	S03	2	1	0	0	0	0
2013-10-04	S03	2	2	0	0	1	0
2013-10-04	S03	2	2	0	0	1	0
2013-10-04	S03	2	2	0	0	1	0
2013-10-05	S04	1	3	0	0	0	0
2013-10-05	S04	1	1	0	0	0	0
2013-10-05	S04	1	2	0	0	0	0
2013-10-05	S04	1	5	0	0	0	0
2013-10-05	S04	1	5	0	0	0	0
2013-10-05	S04	2	1	0	0	0	0
2013-10-05	S04	5	5	0	0	0	0
2013-10-08	S08	1	2	0	0	0	0
2013-10-08	S08	1	2	0	0	0	0
2013-10-08	S08	3	1	0	0	0	0
2013-10-08	S08	3	1	0	0	0	0
2013-10-08	S08	3	1	0	0	0	0
2013-10-08	S08	3	1	0	0	0	0
2013-10-08	S08	3	1	0	0	0	0
2013-10-08	S08	3	1	0	0	0	0
2013-10-08	S08	2	1	0	0	0	0
2013-10-08	S08	2	3	0	0	0	0
2013-10-08	S08	2	1	0	0	0	0
2013-10-08	S08	1	1	0	0	1	0
2013-10-08	S08	1	1	0	0	1	0
2013-10-08	S08	2	3	0	0	1	0
2013-10-08	S08	2	3	0	0	1	0
2013-10-08	S08	2	3	0	0	1	0
2013-10-08	S08	1	1	0	0	0	1
2013-10-08	S08	1	1	0	0	0	1
2013-10-08	S08	1	1	0	0	0	1
2013-10-08	S08	1	1	0	0	0	1
2013-10-08	S08	1	1	0	0	0	0
2013-10-08	S08	2	3	0	0	0	0
2013-10-08	S08	2	3	0	0	0	0
2013-10-08	S08	3	1	0	0	0	0
2013-10-08	S08	2	1	0	0	0	0
2013-06-05	S02	1	3	0	0	0	0
2013-06-05	S02	1	3	0	0	0	0
2013-06-05	S02	2	1	4	0	1	0
2013-06-05	S02	2	1	4	0	1	0
2013-06-05	S02	2	4	3	0	1	0
2013-06-05	S02	2	1	0	0	0	0
2013-06-05	S02	2	1	0	0	0	0
2013-06-05	S02	2	1	0	0	0	0
2013-06-05	S02	1	4	0	0	0	1
2013-06-05	S02	1	4	0	0	0	0
2013-06-05	S02	1	3	0	0	0	0
2013-06-05	S02	1	3	0	0	0	0
2013-06-05	S02	1	1	0	0	0	0
2013-06-05	S02	1	2	0	0	0	0
2013-06-05	S02	1	2	0	0	0	0
2013-06-05	S02	1	3	0	0	0	0
2013-06-05	S02	1	3	0	0	0	0
2013-06-05	S02	1	3	0	0	0	0
2013-06-05	S02	1	3	0	0	0	0
2013-06-05	S02	1	3	0	0	0	0
2013-06-05	S02	1	3	0	0	0	0
2013-06-05	S02	1	3	0	0	0	0
2013-06-05	S02	1	2	0	0	0	0
2013-06-05	S02	5	4	0	0	0	0
2013-06-05	S02	9	3	0	0	0	0
2013-06-05	S02	9	3	0	0	0	0
2013-08-06	S02	1	2	0	0	0	0
2013-08-06	S02	1	2	0	0	0	0
2013-08-06	S02	1	3	0	0	0	0
2013-08-06	S02	1	3	0	0	0	0
2013-08-06	S02	1	3	0	0	0	0
2013-08-06	S02	5	2	0	0	0	0
2013-08-06	S02	1	2	0	0	0	0
2013-08-06	S02	1	2	0	0	0	0
2013-08-06	S02	1	3	0	0	0	0
2013-08-06	S02	1	2	0	0	0	0
2013-08-06	S02	2	1	0	0	0	0
2013-08-06	S02	2	1	0	0	0	0
2013-08-06	S02	2	1	0	0	0	0
2013-08-06	S02	2	1	0	0	0	0
2013-08-06	S02	2	1	0	0	0	0
2013-08-06	S02	2	2	0	0	0	0
2013-08-06	S02	2	2	0	0	0	0
2013-08-06	S02	2	2	0	0	0	0
2013-08-06	S02	2	2	0	0	1	0
2013-08-06	S02	2	3	0	0	0	0
2013-08-06	S02	2	1	0	0	0	0
2013-08-06	S02	4	1	0	0	0	0
2013-09-03	S02	1	2	0	0	0	0
2013-09-03	S02	1	2	0	0	0	0
2013-09-03	S02	1	2	0	0	0	0
2013-09-03	S02	1	2	0	0	0	0
2013-09-03	S02	1	3	0	0	0	0
2013-09-03	S02	1	3	0	0	0	0
2013-09-03	S02	1	2	0	0	0	0
2013-09-03	S02	3	1	0	0	0	0
2013-09-03	S02	2	3	0	0	0	0
2013-09-03	S02	5	4	0	0	0	0
2013-09-03	S02	5	2	0	0	0	0
2013-09-03	S02	5	2	0	0	0	0
2013-09-03	S02	5	2	0	0	0	0
2013-09-03	S02	1	2	1	0	0	0
2013-09-03	S02	1	2	0	0	0	0
2013-09-03	S02	2	2	0	0	0	0
2013-09-03	S02	2	1	0	0	0	0
2013-09-03	S02	2	1	0	0	0	0
2013-09-03	S02	2	1	0	0	0	0
2013-09-03	S02	2	2	0	0	0	0
2013-09-03	S02	2	2	0	0	0	0
2013-09-03	S02	2	2	0	0	0	0
2013-09-03	S02	2	2	0	0	0	0
2013-09-03	S02	3	4	0	0	0	0
2013-09-03	S02	3	2	0	0	0	0
2013-09-03	S02	3	1	0	0	0	0
2013-09-03	S02	3	1	0	0	0	0
2013-05-29	S01	1	4	0	0	0	0
2013-05-29	S01	1	3	0	0	0	0
2013-05-29	S01	1	2	1	0	0	0
2013-05-29	S01	1	2	1	0	0	0
2013-05-29	S01	1	2	1	0	0	0
2013-05-29	S01	1	3	1	0	0	0
2013-05-29	S01	1	3	1	0	0	0
2013-05-29	S01	1	3	1	0	0	0
2013-05-29	S01	1	3	1	0	0	0
2013-05-29	S01	3	5	0	0	0	0
2013-05-29	S01	2	5	0	0	0	0
2013-05-29	S01	2	2	5	1	0	0
2013-05-29	S01	4	5	0	0	0	0
2013-05-29	S01	1	1	0	0	0	0
2013-05-29	S01	1	1	0	0	0	0
2013-05-29	S01	1	1	0	0	0	0
2013-05-29	S01	1	1	0	0	0	0
2013-05-29	S01	1	1	0	0	0	0
2013-05-29	S01	3	5	0	0	0	0
2013-05-29	S01	3	4	0	0	0	0
2013-05-29	S01	3	1	0	0	0	0
2013-08-07	S10	1	3	0	0	0	0
2013-08-07	S10	1	3	0	0	0	0
2013-08-07	S10	1	1	1	0	0	0
2013-08-07	S10	1	1	1	0	0	0
2013-08-07	S10	1	1	1	0	0	0
2013-08-07	S10	1	1	1	0	0	0
2013-08-07	S10	1	2	1	0	0	0
2013-08-07	S10	1	2	1	0	0	0
2013-08-07	S10	1	2	1	0	0	0
2013-08-07	S10	1	2	1	0	0	0
2013-08-07	S10	3	4	0	0	0	0
2013-08-07	S10	4	3	0	0	0	0
2013-08-07	S10	1	3	0	0	0	0
2013-08-07	S10	1	3	0	0	0	0
2013-08-07	S10	2	2	0	0	0	0
2013-08-07	S10	2	2	0	0	0	0
2013-08-07	S10	2	3	0	0	0	0
2013-08-07	S10	1	3	0	0	0	0
2013-08-07	S10	9	1	0	0	0	0
2013-08-07	S10	9	1	0	0	0	0
2013-08-07	S10	9	1	0	0	0	0
2013-08-07	S10	9	1	0	0	0	0
2013-08-07	S10	9	5	0	0	0	0
2013-08-07	S10	2	3	0	0	1	0
2013-08-07	S10	2	3	0	0	1	0
2013-08-07	S10	2	3	0	0	1	0
2013-08-07	S10	2	3	0	0	1	0
2013-08-07	S10	2	3	0	0	1	0
2013-08-08	S10	1	3	0	0	0	0
2013-08-08	S10	1	3	0	0	0	0
2013-08-07	S10	1	3	0	0	0	0
2013-08-07	S10	1	3	0	0	0	0
2013-08-07	S10	1	5	0	0	0	0
2013-08-07	S10	2	4	0	0	1	0
2013-08-07	S10	2	4	0	0	1	0
2013-08-07	S10	2	4	0	0	1	0
2013-08-07	S10	2	4	0	0	1	0
2013-08-07	S10	5	5	0	0	0	0
2013-09-04	S10	1	2	0	0	0	0
2013-09-04	S10	1	2	0	0	0	0
2013-09-04	S10	1	2	0	0	0	0
2013-09-04	S10	1	2	0	0	0	0
2013-09-04	S10	1	2	0	0	0	0
2013-09-04	S10	1	2	0	0	0	0
2013-09-04	S10	1	4	0	0	0	0
2013-09-04	S10	1	4	0	0	0	0
2013-09-04	S10	3	1	0	0	0	0
2013-09-04	S10	3	2	0	0	0	0
2013-09-04	S10	2	1	0	0	0	0
2013-09-04	S10	3	1	0	0	0	0
2013-09-04	S10	9	1	0	0	0	0
2013-09-04	S10	2	2	0	0	0	0
2013-09-04	S10	2	2	0	0	0	0
2013-09-04	S10	2	2	0	0	0	0
2013-09-04	S10	2	2	0	0	0	0
2013-09-04	S10	2	2	0	0	0	0
2013-09-04	S10	2	2	0	0	0	0
2013-09-04	S10	2	1	0	0	0	0
2013-09-04	S10	2	1	0	0	0	0
2013-09-04	S10	2	1	0	0	0	0
2013-09-04	S10	2	1	0	0	0	0
2013-09-04	S10	3	2	0	0	0	0
2013-09-04	S10	1	1	0	0	0	0
2013-05-31	S01	1	3	1	0	0	0
2013-05-31	S01	2	1	6	1	0	0
2013-05-31	S01	2	1	1	0	1	0
2013-05-31	S01	2	1	1	0	1	0
2013-05-31	S01	2	1	1	0	1	0
2013-05-31	S01	1	1	1	0	0	0
2013-06-06	S04	1	3	0	0	0	0
2013-06-06	S04	2	1	0	0	0	0
2013-06-05	S04	1	1	1	0	0	0
2013-06-05	S04	1	2	6	1	0	0
2013-06-05	S04	1	1	1	0	0	0
2013-06-05	S04	1	3	6	1	0	0
2013-06-05	S04	1	3	6	1	0	0
2013-06-05	S04	4	5	0	0	0	0
2013-06-05	S04	4	5	0	0	0	0
2013-06-05	S04	4	5	0	0	0	0
2013-06-04	S04	1	2	0	0	0	0
2013-06-04	S04	1	2	0	0	0	0
2013-06-04	S04	1	2	0	0	0	0
2013-08-16	S04	1	2	1	0	0	0
2013-08-16	S04	1	2	1	0	0	0
2013-08-16	S04	1	2	1	0	0	0
2013-08-16	S04	1	2	1	0	0	0
2013-08-16	S04	1	4	0	0	0	0
2013-08-16	S04	1	4	0	0	0	0
2013-08-16	S04	4	4	0	0	0	0
2013-08-16	S04	4	4	0	0	0	0
2013-08-16	S04	4	4	0	0	0	0
2013-08-16	S04	4	4	0	0	0	0
2013-08-16	S04	9	4	0	0	0	0
2013-08-16	S04	9	4	0	0	0	0
2013-08-16	S04	9	3	0	0	0	0
2013-09-13	S04	1	2	0	0	0	0
2013-09-13	S04	1	2	0	0	0	0
2013-09-13	S04	1	2	0	0	0	0
2013-09-13	S04	1	2	0	0	0	0
2013-09-13	S04	1	4	0	0	0	0
2013-09-13	S04	1	4	0	0	0	0
2013-09-13	S04	1	4	0	0	0	0
2013-09-13	S04	2	3	0	0	0	0
2013-09-13	S04	5	4	0	0	0	0
2013-09-13	S04	5	2	0	0	0	0
2013-09-13	S04	5	2	0	0	0	0
2013-09-13	S04	5	2	0	0	0	0
2013-09-13	S04	5	2	0	0	0	0
2013-09-13	S04	5	2	0	0	0	0
2013-06-03	S07	1	2	0	0	0	0
2013-06-03	S07	1	2	0	0	0	0
2013-06-03	S07	1	2	0	0	0	0
2013-06-03	S07	1	2	0	0	0	0
2013-06-03	S07	1	1	0	0	0	0
2013-06-03	S07	1	1	0	0	0	0
2013-06-03	S07	1	1	0	0	0	0
2013-06-03	S07	1	1	0	0	0	0
2013-06-03	S07	2	5	0	0	0	0
2013-06-03	S07	1	2	6	1	0	0
2013-06-03	S07	1	1	6	1	0	0
2013-06-03	S07	1	1	6	1	0	0
2013-06-03	S07	3	1	0	0	0	0
2013-06-03	S07	3	1	0	0	0	0
2013-06-03	S07	3	1	0	0	0	0
2013-06-03	S07	3	1	0	0	0	0
2013-06-03	S07	3	1	0	0	0	0
2013-06-03	S07	3	1	0	0	0	0
2013-06-03	S07	3	1	0	0	0	0
2013-06-03	S07	3	1	0	0	0	0
2013-06-03	S07	3	1	0	0	0	0
2013-06-03	S07	3	1	0	0	0	0
2013-06-03	S07	3	1	0	0	0	0
2013-06-03	S07	3	3	1	0	0	0
2013-06-03	S07	2	1	0	0	0	0
2013-06-03	S07	2	1	0	0	0	0
2013-06-03	S07	2	1	0	0	0	0
2013-06-03	S07	2	1	0	0	0	0
2013-06-03	S07	2	2	6	1	0	0
2013-06-03	S07	2	1	6	1	0	0
2013-06-03	S07	2	1	6	1	0	0
2013-06-03	S07	2	1	6	1	0	0
2013-06-03	S07	2	1	6	1	0	0
2013-06-03	S07	2	1	6	1	0	0
2013-06-03	S07	2	1	6	1	0	0
2013-06-03	S07	2	1	6	1	0	0
2013-06-03	S07	2	1	6	1	0	0
2013-06-03	S07	9	2	6	1	0	0
2013-06-03	S07	9	2	5	1	0	0
2013-06-03	S07	9	2	5	1	0	0
2013-06-03	S07	9	2	5	1	0	0
2013-06-04	S07	1	1	0	0	0	0
2013-06-04	S07	1	1	0	0	0	0
2013-06-04	S07	1	1	0	0	0	0
2013-06-04	S07	1	1	0	0	0	0
2013-06-04	S07	1	1	0	0	0	0
2013-06-04	S07	1	1	0	0	0	0
2013-06-04	S07	1	3	1	0	0	0
2013-06-04	S07	3	3	0	0	0	0
2013-06-04	S07	2	1	0	0	0	0
2013-06-04	S07	2	2	9	1	0	0
2013-06-04	S07	4	4	0	0	0	0
2013-06-04	S07	3	3	0	0	0	0
2014-06-04	S07	1	4	0	0	0	0
2014-06-04	S07	2	5	3	0	1	0
2014-06-04	S07	2	4	3	0	1	0
2014-06-04	S07	2	1	3	0	1	0
2013-08-08	S07	1	1	0	0	0	0
2013-08-08	S07	1	1	0	0	0	0
2013-08-08	S07	1	1	0	0	0	0
2013-08-08	S07	2	1	0	0	0	0
2013-08-08	S07	2	1	0	0	0	0
2013-08-08	S07	2	5	0	0	0	0
2013-08-08	S07	2	2	0	0	0	0
2013-08-08	S07	2	4	0	0	0	0
2013-08-08	S07	2	4	0	0	0	0
2013-08-08	S07	1	1	0	0	0	0
2013-08-08	S07	1	1	0	0	0	0
2013-08-08	S07	3	2	0	0	0	0
2013-08-08	S07	3	2	0	0	0	0
2013-08-08	S07	2	3	0	0	0	0
2013-08-08	S07	2	3	0	0	0	0
2013-08-08	S07	2	3	0	0	0	0
2013-08-08	S07	2	1	0	0	0	0
2013-08-08	S07	2	2	0	0	0	0
2013-08-08	S07	2	2	0	0	0	0
2013-08-08	S07	4	5	0	0	0	0
2013-08-08	S07	5	4	0	0	0	0
2013-08-08	S07	5	5	0	0	0	0
2013-08-08	S07	5	5	0	0	0	0
2013-09-05	S07	1	2	0	0	0	0
2013-09-05	S07	1	2	0	0	0	0
2013-09-05	S07	1	2	0	0	0	0
2013-09-05	S07	1	2	0	0	0	0
2013-09-05	S07	2	4	0	0	0	0
2013-09-05	S07	2	4	0	0	0	0
2013-09-05	S07	2	4	0	0	0	0
2013-09-05	S07	2	1	0	0	0	0
2013-09-05	S07	2	1	0	0	0	0
2013-09-05	S07	2	1	0	0	0	0
2013-09-05	S07	4	5	0	0	0	0
2013-09-05	S07	5	4	0	0	0	0
2013-09-05	S07	3	1	0	0	0	0
2013-09-05	S07	3	1	0	0	0	0
2013-09-05	S07	9	3	0	0	0	0
2013-09-05	S07	9	3	0	0	0	0
2013-09-05	S07	9	3	0	0	0	0
2013-06-05	S03	2	1	1	0	0	0
2013-06-05	S03	1	2	0	0	0	0
2013-06-05	S03	2	2	9	0	0	0
2013-06-05	S03	3	2	0	0	0	0
2013-06-05	S03	3	2	0	0	0	0
2013-06-05	S03	3	2	0	0	0	0
2013-06-05	S03	9	2	0	0	0	0
2013-06-04	S03	2	3	3	0	1	0
2013-06-04	S03	1	5	0	0	0	0
2013-06-04	S03	1	5	0	0	0	0
2013-06-04	S03	1	4	0	0	0	0
2013-06-04	S03	1	4	0	0	0	0
2013-06-04	S03	2	1	9	0	0	0
2013-06-04	S03	2	1	9	0	0	0
2013-06-04	S03	2	1	9	0	0	0
2013-06-04	S03	3	1	0	0	0	0
2013-06-04	S03	3	1	0	0	0	0
2013-06-04	S03	3	1	0	0	0	0
2013-06-04	S03	3	1	0	0	0	0
2013-06-04	S03	3	1	0	0	0	0
2013-06-03	S03	1	2	1	0	0	0
2013-06-03	S03	1	2	1	0	0	0
2013-06-03	S03	1	2	1	0	0	0
2013-06-03	S03	1	2	1	0	0	0
2013-06-03	S03	1	2	1	0	0	0
2013-06-03	S03	1	2	1	0	0	0
2013-06-03	S03	1	2	1	0	0	0
2013-06-03	S03	1	2	1	0	0	0
2013-06-03	S03	1	2	1	0	0	0
2013-06-03	S03	2	2	1	0	0	0
2013-06-03	S03	2	5	0	0	0	0
2013-06-03	S03	1	3	0	0	0	0
2013-06-03	S03	1	4	0	0	0	0
2013-06-03	S03	2	1	9	1	0	0
2013-06-03	S03	4	5	0	0	0	0
2013-06-03	S03	3	3	0	0	0	0
2013-06-03	S03	3	3	0	0	0	0
2013-06-03	S03	9	5	0	0	0	0
2013-06-03	S03	9	5	0	0	0	0
2013-06-03	S03	9	5	0	0	0	0
2013-06-03	S03	9	5	0	0	0	0
2013-06-03	S03	9	5	0	0	0	0
2013-06-03	S03	9	5	0	0	0	0
2013-06-03	S03	9	5	0	0	0	0
2013-06-03	S03	9	5	0	0	0	0
2013-06-03	S03	9	5	0	0	0	0
2013-06-03	S03	9	5	0	0	0	0
2013-08-14	S03	1	2	0	0	0	0
2013-08-14	S03	1	2	0	0	0	0
2013-08-14	S03	1	2	0	0	0	0
2013-08-14	S03	1	2	0	0	0	0
2013-08-14	S03	1	2	0	0	0	0
2013-08-14	S03	2	3	0	0	0	0
2013-08-14	S03	1	1	0	0	0	0
2013-08-14	S03	1	1	0	0	0	0
2013-08-14	S03	1	1	0	0	0	0
2013-08-14	S03	1	1	0	0	0	0
2013-08-14	S03	5	4	0	0	0	0
2013-08-14	S03	5	4	0	0	0	0
2013-08-14	S03	5	4	0	0	0	0
2013-08-14	S03	5	3	0	0	0	0
2013-08-14	S03	5	1	0	0	0	0
2013-08-16	S03	2	4	0	0	0	0
2013-08-16	S03	2	2	0	0	0	0
2013-08-16	S03	2	2	0	0	0	0
2013-08-16	S03	2	2	0	0	0	0
2013-08-16	S03	1	2	0	0	0	0
2013-08-15	S03	2	2	0	0	0	0
2013-08-15	S03	2	2	0	0	0	0
2013-08-15	S03	2	2	0	0	0	0
2013-08-15	S03	3	1	0	0	0	0
2013-08-15	S03	3	1	0	0	0	0
2013-08-15	S03			0	0	0	0
2013-08-16	S03	1		0	0	0	0
2013-08-16	S03	2		0	0	0	0
2013-08-16	S03	2		0	0	0	0
2013-08-16	S03	2		0	0	0	0
2013-08-16	S03	3		0	0	0	0
2013-09-11	S03	1	2	0	0	0	0
2013-09-11	S03	1	2	0	0	0	0
2013-09-11	S03	1	2	0	0	0	0
2013-09-11	S03	1	2	0	0	0	0
2013-09-11	S03	2	2	0	0	0	0
2013-09-11	S03	1	1	0	0	0	0
2013-09-11	S03	1	1	0	0	0	0
2013-09-11	S03	1	1	0	0	0	0
2013-09-11	S03	1	1	0	0	0	0
2013-09-11	S03	1	1	0	0	0	0
2013-09-11	S03	1	1	0	0	0	0
2013-09-11	S03	1	1	0	0	0	0
2013-09-11	S03	9	1	0	0	0	0
2013-09-11	S03	9	1	0	0	0	0
2013-09-11	S03	9	1	0	0	0	0
2013-09-11	S03	2	3	0	0	0	0
2013-09-11	S03	5	2	0	0	0	0
2013-09-11	S03	3	2	0	0	0	0
2013-09-11	S03			0	0	0	0
2013-09-11	S03	2	1	0	0	0	0
2013-09-11	S03	2	2	0	0	0	0
2013-09-11	S03	9	3	0	0	0	0
2013-09-11	S03	2	3	0	0	0	0
2013-05-28	S05	1	3	4	0	1	0
2013-05-28	S05	1	3	4	0	1	0
2013-05-28	S05	1	2	0	0	0	0
2013-05-28	S05	1	1	0	0	0	0
2013-05-28	S05	1	3	0	0	0	0
2013-05-28	S05	1	3	0	0	0	0
2013-05-28	S05	1	1	0	0	0	0
2013-05-28	S05	1	3	0	0	0	0
2013-05-28	S05	1	3	0	0	0	0
2013-05-28	S05	2	3	0	0	0	0
2013-05-28	S05	2	3	0	0	0	0
2013-05-28	S05	2	2	0	0	0	0
2013-05-28	S05	2	4	5	1	0	0
2013-05-28	S05	1	5	0	0	0	0
2013-05-28	S05	2	2	6	1	0	0
2013-05-28	S05	2	2	6	1	0	0
2013-05-28	S05	3	2	0	0	0	0
2013-05-28	S05	3	2	0	0	0	0
2013-05-28	S05	3	2	0	0	0	0
2013-05-28	S05	3	2	0	0	0	0
2013-05-28	S05	3	2	0	0	0	0
2013-05-28	S05	5	4	0	0	0	0
2013-08-15	S05	1	2	0	0	0	0
2013-08-15	S05	1	2	0	0	0	0
2013-08-15	S05	1	2	0	0	0	0
2013-08-15	S05	1	2	0	0	0	0
2013-08-15	S05	2	5	0	0	0	0
2013-08-15	S05	2	5	0	0	0	0
2013-08-15	S05	2	3	0	0	0	0
2013-08-15	S05	5	4	0	0	0	0
2013-09-07	S05	1	2	1	0	0	0
2013-09-07	S05	1	2	1	0	0	0
2013-09-07	S05	1	2	1	0	0	0
2013-09-07	S05	1	2	1	0	0	0
2013-09-07	S05	2	3	1	0	0	0
2013-09-07	S05	2	3	1	0	0	0
2013-09-07	S05	2	2	0	0	0	0
2013-09-07	S05	2	3	0	0	0	0
2013-09-07	S05	1	2	0	0	0	0
2013-09-07	S05	1	3	0	0	0	0
2013-09-07	S05	3	3	0	0	0	0
2013-09-07	S05	3	3	0	0	0	0
2013-09-07	S05	3	3	0	0	0	0
2013-09-07	S05	3	3	0	0	0	0
2013-09-07	S05	3	3	0	0	0	0
2013-09-07	S05	2	2	0	0	0	0
2013-09-07	S05	5	4	0	0	0	0
2013-06-06	S09	1	3	0	0	0	0
2013-06-06	S09	1	3	0	0	0	0
2013-06-06	S09	1	3	0	0	0	0
2013-06-06	S09	1	1	0	0	0	0
2013-06-04	S09	1	3	2	0	0	0
2013-06-04	S09	1	3	1	0	0	0
2013-06-04	S09	1	1	1	0	0	0
2013-06-04	S09	1	2	1	0	0	0
2013-06-04	S09	1	3	1	0	0	0
2013-06-04	S09	2	4	4	0	1	0
2013-06-04	S09	1	2	0	0	0	0
2013-06-04	S09	1	3	0	0	0	0
2013-06-04	S09	1	3	0	0	0	0
2013-06-04	S09	2	2	0	0	0	0
2013-06-04	S09	2	1	0	0	0	0
2013-06-04	S09	2	1	0	0	0	0
2013-06-04	S09	2	1	0	0	0	0
2013-06-04	S09	3	1	0	0	0	0
2013-06-04	S09	3	1	0	0	0	0
2013-06-04	S09	3	1	0	0	0	0
2013-06-04	S09	3	1	0	0	0	0
2013-08-20	S09	1	4	0	0	0	0
2013-08-20	S09	1	3	0	0	0	0
2013-08-20	S09	1	3	0	0	0	0
2013-08-20	S09	1	3	0	0	0	0
2013-08-20	S09	1	3	0	0	0	0
2013-08-20	S09	1	2	0	0	0	0
2013-08-20	S09	1	2	0	0	0	0
2013-08-20	S09	1	2	0	0	0	0
2013-08-20	S09	1	1	0	0	0	0
2013-08-20	S09	2	2	0	0	0	0
2013-08-20	S09	9	1	0	0	0	0
2013-08-20	S09	1	2	0	0	0	0
2013-08-20	S09	1	2	0	0	0	0
2013-08-20	S09	2	1	0	0	0	0
2013-08-20	S09	2	1	0	0	0	0
2013-08-20	S09	9	1	0	0	0	0
2013-08-20	S09	9	1	0	0	0	0
2013-08-20	S09	9	1	0	0	0	0
2013-08-20	S09	1	1	0	0	0	0
2013-08-20	S09	2	2	0	0	0	0
2013-08-20	S09	2	2	0	0	0	0
2013-08-20	S09	2	2	0	0	0	0
2013-08-20	S09	2	1	0	0	0	0
2013-08-20	S09	2	1	0	0	0	0
2013-09-18	S09	1	1	0	0	0	0
2013-09-18	S09	1	1	0	0	0	0
2013-09-18	S09	1	1	0	0	0	0
2013-09-18	S09	1	1	0	0	0	0
2013-09-18	S09	2	3	0	0	0	0
2013-09-18	S09	1	2	0	0	0	0
2013-09-18	S09	2	1	0	0	0	0
2013-09-18	S09	5	2	0	0	0	0
2013-09-18	S09	3	2	0	0	0	0
2013-09-18	S09	2	1	0	0	0	0
2013-09-18	S09	2	1	0	0	0	0
2013-09-18	S09	2	1	0	0	0	0
2013-09-18	S09	2	2	0	0	0	0
2013-09-18	S09	2	2	0	0	0	0
2013-09-18	S09	2	2	0	0	0	0
2013-09-18	S09	2	1	0	0	0	0
2013-09-18	S09	2	1	0	0	0	0
2013-09-18	S09	2	1	0	0	0	0
2013-09-18	S09	2	1	0	0	0	0
2013-09-18	S09	2	1	0	0	0	0
2013-09-18	S09	2	1	0	0	0	0
2013-09-18	S09	2	1	0	0	0	0
2013-05-18	S01	1	3	0	0	0	0
2013-05-18	S01	1	2	0	0	0	0
2013-05-18	S01	1	3	0	0	0	0
2013-05-18	S01	6	3	0	0	0	1
2013-05-18	S01	6	4	0	0	0	0
2013-05-18	S01	6	4	0	0	0	0
2013-05-18	S01	6	4	0	0	0	0
2013-05-18	S01	6	4	0	0	0	0
2013-05-18	S01	6	4	0	0	0	0
2013-05-18	S01	6	4	0	0	0	0
2013-05-18	S01	6	4	0	0	0	0
2013-05-18	S01	6	4	0	0	0	0
2013-05-18	S01	6	4	0	0	0	0
2013-05-18	S01	6	4	0	0	0	0
2013-05-18	S01	6	4	0	0	0	0
2013-05-18	S01	6	4	0	0	0	0
2013-05-18	S01	6	4	0	0	0	0
2013-05-18	S01	6	4	0	0	0	0
2013-05-18	S01	6	4	0	0	0	0
[truncated: 414 more rows]
